# Supplementary material for: Pooled analysis of 3,741 stool metagenomes from 18 cohorts for cross-stage and strain-level reproducible microbial biomarkers of colorectal cancer
Source: Nat Med. 2025 Jun 3;31(7):2416–29. doi: 10.1038/s41591-025-03693-9 (PMC12283368; doi:10.1038/s41591-025-03693-9)
Supplement: Supplementary file 2 — Supplementary Tables 1–10. [file 41591_2025_3693_MOESM2_ESM.xlsx]

## Sheet: Index
Index
Table 1	Summary of the cohorts
Table 2	Metadata
Table 3	List of oral SGBs
Table 4	Meta-analysis on diversity
Table 5	PERMANOVA
Table 6	Meta-analysis on SGBs, EC numbers and MetaCyc Pathways
Table 7	Prevalence of micro-eukaryotes
Table 8	MaAsLin2 models
Table 9	Gene models
Table 10	Phylogenetic models

## Sheet: Table 1
Study name	N. samples	Country	Sex	Age	BMI	Right	Tr	Left	Cntrs	A	0	I	II	III	IV	Unlabeled	tot	I_II	III_IV
Public_study__FengQ_2015	154	AUT	154	154	154	8	0	38	61	47	7	17	9	11	1	1	46	26	12
Public_study__GuptaA_2019	60	IND	60	60	60	0	0	21	30	0	0	11	1	17	1	0	30	12	18
Public_study__LiuNN_2022	163	CHN	163	162	163	0	0	0	85	0	0	0	0	0	0	78	78	0	0
Public_study__ObónSantacanaM_2022	152	ESP	150	152	150	0	0	0	49	54	0	0	0	0	0	49	49	0	0
Public_study__ThomasAM_2018b	60	ITA	59	60	58	0	0	0	28	0	0	0	0	0	0	32	32	0	0
Public_study__VogtmannE_2016	110	USA	104	104	101	15	0	32	58	0	0	0	12	21	18	1	52	12	39
Public_study__WirbelJ_2018	125	DEU	125	125	125	15	0	42	65	0	3	15	20	10	12	0	60	35	22
Public_study__YachidaS_2019	615	JPN	615	615	614	83	0	167	290	67	73	75	36	52	22	0	258	111	74
Public_study__YangJ_2020	193	CHN	193	193	193	0	0	0	95	0	0	23	36	31	8	0	98	59	39
Public_study__YangY_2021	200	CHN	0	0	0	0	0	0	100	0	0	0	0	0	0	100	100	0	0
Public_study__YuJ_2015	128	CHN	128	128	127	11	0	54	54	0	0	18	24	24	8	0	74	42	32
Public_study__ZellerG_2014	156	FRA	156	156	151	17	0	36	61	42	0	15	7	10	21	0	53	22	31
This_study_cohort1__ONCOBIOME_AtezoTRIBE	163	ITA	163	163	163	72	0	91	0	0	0	0	0	0	163	0	163	0	163
This_study_cohort2__ONCOBIOME_COLOBIOME	203	CZE	203	203	203	64	21	107	0	2	8	42	65	58	27	1	201	107	85
This_study_cohort3__ONCOBIOME_IIGM_CZ	124	CZE	124	124	120	0	0	0	46	19	1	13	14	13	13	5	59	27	26
This_study_cohort4__ONCOBIOME_IIGM_IT	181	ITA	181	181	167	30	6	49	59	36	2	16	25	30	5	8	86	41	35
This_study_cohort5__NSHII	897	USA	897	897	896	0	0	0	448	435	0	4	2	3	0	5	14	6	3
This_study_cohort6__IIGM_TU	57	TUR	57	57	34	2	0	8	39	0	0	4	6	6	2	0	18	10	8
Total	3741		3532	3534	3479	317	27	645	1568	702	94	253	257	286	301	280	1471	510	587
Abbreviations
Country	Country of the cohort
Sex	Number of samples with information about sex
Age	Number of samples with information about age
BMI	Number of samples with information about BMI
Right	Number of CRC samples originating from the right-colon (caecum and ascending)
Tr	Number of CRC samples originating from the transverse-colon
Left	Number of CRC samples originating from the left-colon (descending, sigmoid, rectum)
Cntrs	Number of healthy individuals in the cohort
A	Number of patients affected by adenoma in the cohort
0	Number of patients affected by CRC at stage 0 in the cohort
I	Number of patients affected by CRC at stage I in the cohort
II	Number of patients affected by CRC at stage II in the cohort
III	Number of patients affected by CRC at stage III in the cohort
IV	Number of patients affected by CRC at stage IV in the cohort
Unlabeled	Number of samples from CRC patients with no information about staging
Tot.	Number of total CRC patients in the cohort
I/II	Number of patients affected by CRC at Stage I or II
III/IV	Number of patients affected by CRC at Stage III or IV

## Sheet: Table 2
Sample ID	Country	Study name	Age	Sex	BMI	CRC stage	Primary Tumor Location	Study condition
Sample_S25268_MU-9916	CZE	This_study_cohort2__ONCOBIOME_COLOBIOME	59	female	40	CRC_stage_III	right_sided	CRC
Sample_S25336_MU-1282	CZE	This_study_cohort2__ONCOBIOME_COLOBIOME	70	male	26	CRC_stage_III	right_sided	CRC
Sample_S25337_MU-9360	CZE	This_study_cohort2__ONCOBIOME_COLOBIOME	66	male	29	CRC_stage_III	left_sided	CRC
Sample_S25338_MU-6132	CZE	This_study_cohort2__ONCOBIOME_COLOBIOME	71	male	39	CRC_stage_0	left_sided	CRC
Sample_S25339_MU-4256	CZE	This_study_cohort2__ONCOBIOME_COLOBIOME	57	female	18	CRC_stage_III	left_sided	CRC
Sample_S25340_MU-5572	CZE	This_study_cohort2__ONCOBIOME_COLOBIOME	75	male	37	CRC_stage_II	transverse	CRC
Sample_S25341_MU-7283	CZE	This_study_cohort2__ONCOBIOME_COLOBIOME	60	male	41	CRC_stage_III	left_sided	CRC
Sample_S25408_MU-3011	CZE	This_study_cohort2__ONCOBIOME_COLOBIOME	73	male	31	CRC_stage_0	left_sided	CRC
Sample_S25342_MU-5135	CZE	This_study_cohort2__ONCOBIOME_COLOBIOME	75	female	28	CRC_stage_III	transverse	CRC
Sample_S25409_MU-2550	CZE	This_study_cohort2__ONCOBIOME_COLOBIOME	79	female	28	CRC_stage_IV	right_sided	CRC
Sample_S25343_MU-8248	CZE	This_study_cohort2__ONCOBIOME_COLOBIOME	53	male	37	CRC_stage_II	left_sided	CRC
Sample_S25410_MU-3994	CZE	This_study_cohort2__ONCOBIOME_COLOBIOME	53	male	30	CRC_stage_II	right_sided	CRC
Sample_S25344_MU-5424	CZE	This_study_cohort2__ONCOBIOME_COLOBIOME	50	male	29	CRC_stage_I	left_sided	CRC
Sample_S25345_MU-3721	CZE	This_study_cohort2__ONCOBIOME_COLOBIOME	60	male	30	CRC_stage_I	left_sided	CRC
Sample_S25346_MU-3286	CZE	This_study_cohort2__ONCOBIOME_COLOBIOME	44	female	30	CRC_stage_II	left_sided	CRC
Sample_S25411_MU-6873	CZE	This_study_cohort2__ONCOBIOME_COLOBIOME	51	female	25	CRC_stage_II	left_sided	CRC
Sample_S25347_MU-8242	CZE	This_study_cohort2__ONCOBIOME_COLOBIOME	61	male	33	CRC_stage_II	right_sided	CRC
Sample_S25412_MU-1462	CZE	This_study_cohort2__ONCOBIOME_COLOBIOME	68	female	28	CRC_stage_II	left_sided	CRC
Sample_S25348_MU-4151	CZE	This_study_cohort2__ONCOBIOME_COLOBIOME	75	male	31	CRC_stage_IV	left_sided	CRC
Sample_S25349_MU-6200	CZE	This_study_cohort2__ONCOBIOME_COLOBIOME	46	female	24	CRC_stage_II	left_sided	CRC
Sample_S25350_MU-1895	CZE	This_study_cohort2__ONCOBIOME_COLOBIOME	60	male	29	CRC_stage_III	left_sided	CRC
Sample_S25413_MU-1401	CZE	This_study_cohort2__ONCOBIOME_COLOBIOME	79	female	34		nd	Adenoma
Sample_S25351_MU-2948	CZE	This_study_cohort2__ONCOBIOME_COLOBIOME	69	female	23		nd	Adenoma
Sample_S25352_MU-6910	CZE	This_study_cohort2__ONCOBIOME_COLOBIOME	71	female	27	CRC_stage_unlabelled	nd	CRC
Sample_S25353_MU-2628	CZE	This_study_cohort2__ONCOBIOME_COLOBIOME	44	male	30	CRC_stage_IV	right_sided	CRC
Sample_S25354_MU-1287	CZE	This_study_cohort2__ONCOBIOME_COLOBIOME	74	male	27	CRC_stage_I	left_sided	CRC
Sample_S25355_MU-9106	CZE	This_study_cohort2__ONCOBIOME_COLOBIOME	85	female	28	CRC_stage_III	right_sided	CRC
Sample_S25414_MU-4348	CZE	This_study_cohort2__ONCOBIOME_COLOBIOME	83	female	33	CRC_stage_II	left_sided	CRC
Sample_S25356_MU-2950	CZE	This_study_cohort2__ONCOBIOME_COLOBIOME	74	male	40	CRC_stage_I	left_sided	CRC
Sample_S25357_MU-9940	CZE	This_study_cohort2__ONCOBIOME_COLOBIOME	61	male	29	CRC_stage_II	right_sided	CRC
Sample_S25358_MU-4351	CZE	This_study_cohort2__ONCOBIOME_COLOBIOME	68	male	30	CRC_stage_I	left_sided	CRC
Sample_S25359_MU-2536	CZE	This_study_cohort2__ONCOBIOME_COLOBIOME	72	female	38	CRC_stage_III	right_sided	CRC
Sample_S25360_MU-9775	CZE	This_study_cohort2__ONCOBIOME_COLOBIOME	46	male	42	CRC_stage_II	nd	CRC
Sample_S25361_MU-4152	CZE	This_study_cohort2__ONCOBIOME_COLOBIOME	64	female	21	CRC_stage_II	right_sided	CRC
Sample_S25362_MU-1464	CZE	This_study_cohort2__ONCOBIOME_COLOBIOME	72	female	27	CRC_stage_IV	right_sided	CRC
Sample_S25272_MU-3467	CZE	This_study_cohort2__ONCOBIOME_COLOBIOME	59	female	25	CRC_stage_II	right_sided	CRC
Sample_S25363_MU-1276	CZE	This_study_cohort2__ONCOBIOME_COLOBIOME	57	female	26	CRC_stage_III	right_sided	CRC
Sample_S25364_MU-6130	CZE	This_study_cohort2__ONCOBIOME_COLOBIOME	63	male	28	CRC_stage_IV	left_sided	CRC
Sample_S25365_MU-7376	CZE	This_study_cohort2__ONCOBIOME_COLOBIOME	57	female	26	CRC_stage_0	right_sided	CRC
Sample_S25415_MU-3905	CZE	This_study_cohort2__ONCOBIOME_COLOBIOME	80	female	25	CRC_stage_II	right_sided	CRC
Sample_S25366_MU-5047	CZE	This_study_cohort2__ONCOBIOME_COLOBIOME	58	male	31	CRC_stage_II	left_sided	CRC
Sample_S25416_MU-7117	CZE	This_study_cohort2__ONCOBIOME_COLOBIOME	71	male	34	CRC_stage_I	left_sided	CRC
Sample_S25417_MU-3497	CZE	This_study_cohort2__ONCOBIOME_COLOBIOME	51	male	25	CRC_stage_III	transverse	CRC
Sample_S25367_MU-1643	CZE	This_study_cohort2__ONCOBIOME_COLOBIOME	75	male	28	CRC_stage_III	right_sided	CRC
Sample_S25368_MU-2307	CZE	This_study_cohort2__ONCOBIOME_COLOBIOME	69	female	29	CRC_stage_IV	transverse	CRC
Sample_S25418_MU-6640	CZE	This_study_cohort2__ONCOBIOME_COLOBIOME	81	male	19	CRC_stage_I	left_sided	CRC
Sample_S25419_MU-2282	CZE	This_study_cohort2__ONCOBIOME_COLOBIOME	67	female	33	CRC_stage_III	nd	CRC
Sample_S25369_MU-9541	CZE	This_study_cohort2__ONCOBIOME_COLOBIOME	72	female	32	CRC_stage_II	right_sided	CRC
Sample_S25420_MU-7767	CZE	This_study_cohort2__ONCOBIOME_COLOBIOME	77	male	23	CRC_stage_III	left_sided	CRC
Sample_S25370_MU-7987	CZE	This_study_cohort2__ONCOBIOME_COLOBIOME	72	female	25	CRC_stage_II	right_sided	CRC
Sample_S25371_MU-6453	CZE	This_study_cohort2__ONCOBIOME_COLOBIOME	60	female	22	CRC_stage_IV	right_sided	CRC
Sample_S25273_MU-4770	CZE	This_study_cohort2__ONCOBIOME_COLOBIOME	64	male	28	CRC_stage_I	right_sided	CRC
Sample_S25372_MU-9950	CZE	This_study_cohort2__ONCOBIOME_COLOBIOME	81	male	25	CRC_stage_I	right_sided	CRC
Sample_S25373_MU-3120	CZE	This_study_cohort2__ONCOBIOME_COLOBIOME	67	female	32	CRC_stage_IV	left_sided	CRC
Sample_S25374_MU-4176	CZE	This_study_cohort2__ONCOBIOME_COLOBIOME	77	female	27	CRC_stage_III	left_sided	CRC
Sample_S25375_MU-3875	CZE	This_study_cohort2__ONCOBIOME_COLOBIOME	73	female	25	CRC_stage_III	left_sided	CRC
Sample_S25376_MU-5209	CZE	This_study_cohort2__ONCOBIOME_COLOBIOME	74	female	27	CRC_stage_II	right_sided	CRC
Sample_S25377_MU-5729	CZE	This_study_cohort2__ONCOBIOME_COLOBIOME	68	female	30	CRC_stage_III	right_sided	CRC
Sample_S25378_MU-5909	CZE	This_study_cohort2__ONCOBIOME_COLOBIOME	74	female	28	CRC_stage_III	right_sided	CRC
Sample_S25379_MU-5595	CZE	This_study_cohort2__ONCOBIOME_COLOBIOME	63	male	35	CRC_stage_I	left_sided	CRC
Sample_S25274_MU-1445	CZE	This_study_cohort2__ONCOBIOME_COLOBIOME	69	female	29	CRC_stage_II	right_sided	CRC
Sample_S25380_MU-7149	CZE	This_study_cohort2__ONCOBIOME_COLOBIOME	65	male	34	CRC_stage_I	transverse	CRC
Sample_S25381_MU-4873	CZE	This_study_cohort2__ONCOBIOME_COLOBIOME	85	female	27	CRC_stage_III	right_sided	CRC
Sample_S25382_MU-9954	CZE	This_study_cohort2__ONCOBIOME_COLOBIOME	71	male	35	CRC_stage_III	left_sided	CRC
Sample_S25383_MU-8008	CZE	This_study_cohort2__ONCOBIOME_COLOBIOME	59	male	28	CRC_stage_IV	right_sided	CRC
Sample_S25421_MU-1198	CZE	This_study_cohort2__ONCOBIOME_COLOBIOME	63	male	36	CRC_stage_I	left_sided	CRC
Sample_S25275_MU-7599	CZE	This_study_cohort2__ONCOBIOME_COLOBIOME	69	female	32	CRC_stage_II	right_sided	CRC
Sample_S25384_MU-8177	CZE	This_study_cohort2__ONCOBIOME_COLOBIOME	41	female	25	CRC_stage_II	right_sided	CRC
Sample_S25385_MU-2516	CZE	This_study_cohort2__ONCOBIOME_COLOBIOME	57	male	29	CRC_stage_IV	left_sided	CRC
Sample_S25386_MU-9600	CZE	This_study_cohort2__ONCOBIOME_COLOBIOME	67	female	31	CRC_stage_0	left_sided	CRC
Sample_S25387_MU-5208	CZE	This_study_cohort2__ONCOBIOME_COLOBIOME	78	male	29	CRC_stage_II	right_sided	CRC
Sample_S25276_MU-1265	CZE	This_study_cohort2__ONCOBIOME_COLOBIOME	74	female	28	CRC_stage_II	left_sided	CRC
Sample_S25388_MU-5958	CZE	This_study_cohort2__ONCOBIOME_COLOBIOME	68	male	28	CRC_stage_I	nd	CRC
Sample_S25389_MU-4991	CZE	This_study_cohort2__ONCOBIOME_COLOBIOME	63	male	30	CRC_stage_III	left_sided	CRC
Sample_S25390_MU-2835	CZE	This_study_cohort2__ONCOBIOME_COLOBIOME	68	male	28	CRC_stage_III	right_sided	CRC
Sample_S25269_MU-4469	CZE	This_study_cohort2__ONCOBIOME_COLOBIOME	64	male	27	CRC_stage_III	right_sided	CRC
Sample_S25277_MU-9201	CZE	This_study_cohort2__ONCOBIOME_COLOBIOME	47	female	22	CRC_stage_II	left_sided	CRC
Sample_S25391_MU-2025	CZE	This_study_cohort2__ONCOBIOME_COLOBIOME	65	male	24	CRC_stage_III	right_sided	CRC
Sample_S25392_MU-9081	CZE	This_study_cohort2__ONCOBIOME_COLOBIOME	68	female	25	CRC_stage_I	right_sided	CRC
Sample_S25393_MU-3340	CZE	This_study_cohort2__ONCOBIOME_COLOBIOME	77	female	20	CRC_stage_IV	right_sided	CRC
Sample_S25394_MU-6099	CZE	This_study_cohort2__ONCOBIOME_COLOBIOME	71	female	28	CRC_stage_III	nd	CRC
Sample_S25395_MU-5830	CZE	This_study_cohort2__ONCOBIOME_COLOBIOME	63	male	29	CRC_stage_I	left_sided	CRC
Sample_S25396_MU-2018	CZE	This_study_cohort2__ONCOBIOME_COLOBIOME	75	male	29	CRC_stage_II	transverse	CRC
Sample_S25278_MU-7236	CZE	This_study_cohort2__ONCOBIOME_COLOBIOME	72	male	27	CRC_stage_IV	nd	CRC
Sample_S25397_MU-3405	CZE	This_study_cohort2__ONCOBIOME_COLOBIOME	51	female	21	CRC_stage_III	left_sided	CRC
Sample_S25398_MU-8772	CZE	This_study_cohort2__ONCOBIOME_COLOBIOME	46	male	30	CRC_stage_III	left_sided	CRC
Sample_S25399_MU-8035	CZE	This_study_cohort2__ONCOBIOME_COLOBIOME	73	male	25	CRC_stage_III	left_sided	CRC
Sample_S25400_MU-1264	CZE	This_study_cohort2__ONCOBIOME_COLOBIOME	72	male	24	CRC_stage_III	left_sided	CRC
Sample_S25401_MU-7733	CZE	This_study_cohort2__ONCOBIOME_COLOBIOME	76	female	23	CRC_stage_I	left_sided	CRC
Sample_S25279_MU-9140	CZE	This_study_cohort2__ONCOBIOME_COLOBIOME	33	female	18	CRC_stage_III	left_sided	CRC
Sample_S25402_MU-4255	CZE	This_study_cohort2__ONCOBIOME_COLOBIOME	78	male	30	CRC_stage_III	left_sided	CRC
Sample_S25403_MU-5805	CZE	This_study_cohort2__ONCOBIOME_COLOBIOME	66	female	31	CRC_stage_IV	left_sided	CRC
Sample_S25404_MU-4009	CZE	This_study_cohort2__ONCOBIOME_COLOBIOME	73	female	21	CRC_stage_III	right_sided	CRC
Sample_S25405_MU-3981	CZE	This_study_cohort2__ONCOBIOME_COLOBIOME	41	male	26	CRC_stage_II	right_sided	CRC
Sample_S25422_MU-5023	CZE	This_study_cohort2__ONCOBIOME_COLOBIOME	76	male	27	CRC_stage_I	left_sided	CRC
Sample_S25423_MU-9644	CZE	This_study_cohort2__ONCOBIOME_COLOBIOME	69	male	29	CRC_stage_II	right_sided	CRC
Sample_S25424_MU-5898	CZE	This_study_cohort2__ONCOBIOME_COLOBIOME	71	male	25	CRC_stage_III	left_sided	CRC
Sample_S25280_MU-6476	CZE	This_study_cohort2__ONCOBIOME_COLOBIOME	56	male	26	CRC_stage_0	transverse	CRC
Sample_S25425_MU-4671	CZE	This_study_cohort2__ONCOBIOME_COLOBIOME	59	male	29	CRC_stage_II	left_sided	CRC
Sample_S25426_MU-8790	CZE	This_study_cohort2__ONCOBIOME_COLOBIOME	65	male	24	CRC_stage_II	left_sided	CRC
Sample_S25427_MU-1626	CZE	This_study_cohort2__ONCOBIOME_COLOBIOME	63	female	33	CRC_stage_I	left_sided	CRC
Sample_S25428_MU-2358	CZE	This_study_cohort2__ONCOBIOME_COLOBIOME	77	male	25	CRC_stage_II	left_sided	CRC
Sample_S25429_MU-6312	CZE	This_study_cohort2__ONCOBIOME_COLOBIOME	71	female	26	CRC_stage_I	left_sided	CRC
Sample_S25431_MU-9408	CZE	This_study_cohort2__ONCOBIOME_COLOBIOME	63	male	25	CRC_stage_II	right_sided	CRC
Sample_S25432_MU-1441	CZE	This_study_cohort2__ONCOBIOME_COLOBIOME	72	female	23	CRC_stage_I	nd	CRC
Sample_S25433_MU-9534	CZE	This_study_cohort2__ONCOBIOME_COLOBIOME	73	female	25	CRC_stage_I	right_sided	CRC
Sample_S25434_MU-6855	CZE	This_study_cohort2__ONCOBIOME_COLOBIOME	79	female	26	CRC_stage_II	left_sided	CRC
Sample_S25435_MU-5961	CZE	This_study_cohort2__ONCOBIOME_COLOBIOME	57	male	30	CRC_stage_II	left_sided	CRC
Sample_S25436_MU-3644	CZE	This_study_cohort2__ONCOBIOME_COLOBIOME	54	female	20	CRC_stage_III	left_sided	CRC
Sample_S25437_MU-7073	CZE	This_study_cohort2__ONCOBIOME_COLOBIOME	72	female	33	CRC_stage_II	left_sided	CRC
Sample_S25438_MU-3192	CZE	This_study_cohort2__ONCOBIOME_COLOBIOME	83	male	24	CRC_stage_I	left_sided	CRC
Sample_S25439_MU-1680	CZE	This_study_cohort2__ONCOBIOME_COLOBIOME	74	male	27	CRC_stage_III	left_sided	CRC
Sample_S25440_MU-9028	CZE	This_study_cohort2__ONCOBIOME_COLOBIOME	73	male	25	CRC_stage_IV	nd	CRC
Sample_S25441_MU-2785	CZE	This_study_cohort2__ONCOBIOME_COLOBIOME	71	female	33	CRC_stage_III	transverse	CRC
Sample_S25442_MU-4586	CZE	This_study_cohort2__ONCOBIOME_COLOBIOME	67	female	22	CRC_stage_I	right_sided	CRC
Sample_S25443_MU-9783	CZE	This_study_cohort2__ONCOBIOME_COLOBIOME	71	male	30	CRC_stage_III	left_sided	CRC
Sample_S25444_MU-3449	CZE	This_study_cohort2__ONCOBIOME_COLOBIOME	34	female	20	CRC_stage_I	left_sided	CRC
Sample_S25445_MU-2591	CZE	This_study_cohort2__ONCOBIOME_COLOBIOME	70	male	34	CRC_stage_I	right_sided	CRC
Sample_S25446_MU-9005	CZE	This_study_cohort2__ONCOBIOME_COLOBIOME	45	male	30	CRC_stage_I	left_sided	CRC
Sample_S25448_MU-7353	CZE	This_study_cohort2__ONCOBIOME_COLOBIOME	71	male	31	CRC_stage_II	left_sided	CRC
Sample_S25449_MU-9047	CZE	This_study_cohort2__ONCOBIOME_COLOBIOME	78	male	32	CRC_stage_III	left_sided	CRC
Sample_S25450_MU-1202	CZE	This_study_cohort2__ONCOBIOME_COLOBIOME	74	female	26	CRC_stage_I	left_sided	CRC
Sample_S25451_MU-9117	CZE	This_study_cohort2__ONCOBIOME_COLOBIOME	80	male	25	CRC_stage_0	transverse	CRC
Sample_S25452_MU-9774	CZE	This_study_cohort2__ONCOBIOME_COLOBIOME	75	male	23	CRC_stage_III	left_sided	CRC
Sample_S25453_MU-1458	CZE	This_study_cohort2__ONCOBIOME_COLOBIOME	80	female	34	CRC_stage_II	right_sided	CRC
Sample_S25454_MU-2993	CZE	This_study_cohort2__ONCOBIOME_COLOBIOME	65	female	27	CRC_stage_II	right_sided	CRC
Sample_S25455_MU-8630	CZE	This_study_cohort2__ONCOBIOME_COLOBIOME	78	male	27	CRC_stage_III	left_sided	CRC
Sample_S25281_MU-6035	CZE	This_study_cohort2__ONCOBIOME_COLOBIOME	76	female	26	CRC_stage_III	left_sided	CRC
Sample_S25456_MU-9881	CZE	This_study_cohort2__ONCOBIOME_COLOBIOME	68	female	28	CRC_stage_III	left_sided	CRC
Sample_S25447_MU-1329	CZE	This_study_cohort2__ONCOBIOME_COLOBIOME	50	male	27	CRC_stage_II	left_sided	CRC
Sample_S25457_MU-1741	CZE	This_study_cohort2__ONCOBIOME_COLOBIOME	67	male	30	CRC_stage_III	left_sided	CRC
Sample_S25458_MU-8670	CZE	This_study_cohort2__ONCOBIOME_COLOBIOME	64	male	27	CRC_stage_II	left_sided	CRC
Sample_S25459_MU-7768	CZE	This_study_cohort2__ONCOBIOME_COLOBIOME	83	female	25	CRC_stage_I	right_sided	CRC
Sample_S25282_MU-2435	CZE	This_study_cohort2__ONCOBIOME_COLOBIOME	70	female	29	CRC_stage_I	left_sided	CRC
Sample_S25460_MU-2466	CZE	This_study_cohort2__ONCOBIOME_COLOBIOME	66	male	33	CRC_stage_II	left_sided	CRC
Sample_S25461_MU-8135	CZE	This_study_cohort2__ONCOBIOME_COLOBIOME	57	male	27	CRC_stage_II	left_sided	CRC
Sample_S25462_MU-5708	CZE	This_study_cohort2__ONCOBIOME_COLOBIOME	68	male	33	CRC_stage_III	right_sided	CRC
Sample_S25463_MU-5596	CZE	This_study_cohort2__ONCOBIOME_COLOBIOME	67	female	31	CRC_stage_I	left_sided	CRC
Sample_S25464_MU-3881	CZE	This_study_cohort2__ONCOBIOME_COLOBIOME	58	male	30	CRC_stage_II	right_sided	CRC
Sample_S25270_MU-3248	CZE	This_study_cohort2__ONCOBIOME_COLOBIOME	80	male	33	CRC_stage_II	transverse	CRC
Sample_S25465_MU-6129	CZE	This_study_cohort2__ONCOBIOME_COLOBIOME	74	female	33	CRC_stage_III	right_sided	CRC
Sample_S25466_MU-4148	CZE	This_study_cohort2__ONCOBIOME_COLOBIOME	60	male	32	CRC_stage_II	left_sided	CRC
Sample_S25283_MU-4371	CZE	This_study_cohort2__ONCOBIOME_COLOBIOME	59	female	36	CRC_stage_I	left_sided	CRC
Sample_S25284_MU-1708	CZE	This_study_cohort2__ONCOBIOME_COLOBIOME	61	female	26	CRC_stage_II	left_sided	CRC
Sample_S25285_MU-4751	CZE	This_study_cohort2__ONCOBIOME_COLOBIOME	77	male	27	CRC_stage_0	right_sided	CRC
Sample_S25286_MU-5085	CZE	This_study_cohort2__ONCOBIOME_COLOBIOME	81	male	25	CRC_stage_III	nd	CRC
Sample_S25287_MU-9506	CZE	This_study_cohort2__ONCOBIOME_COLOBIOME	51	male	33	CRC_stage_I	left_sided	CRC
Sample_S25288_MU-1840	CZE	This_study_cohort2__ONCOBIOME_COLOBIOME	76	female	34	CRC_stage_III	left_sided	CRC
Sample_S25289_MU-6798	CZE	This_study_cohort2__ONCOBIOME_COLOBIOME	82	female	32	CRC_stage_IV	left_sided	CRC
Sample_S25290_MU-1071	CZE	This_study_cohort2__ONCOBIOME_COLOBIOME	51	female	22	CRC_stage_IV	right_sided	CRC
Sample_S25271_MU-6945	CZE	This_study_cohort2__ONCOBIOME_COLOBIOME	33	female	31	CRC_stage_III	left_sided	CRC
Sample_S25291_MU-3812	CZE	This_study_cohort2__ONCOBIOME_COLOBIOME	72	male	31	CRC_stage_IV	right_sided	CRC
Sample_S25292_MU-9502	CZE	This_study_cohort2__ONCOBIOME_COLOBIOME	61	male	28	CRC_stage_II	left_sided	CRC
Sample_S25293_MU-5636	CZE	This_study_cohort2__ONCOBIOME_COLOBIOME	61	male	41	CRC_stage_III	left_sided	CRC
Sample_S25294_MU-3233	CZE	This_study_cohort2__ONCOBIOME_COLOBIOME	31	male	28	CRC_stage_II	left_sided	CRC
Sample_S25295_MU-1507	CZE	This_study_cohort2__ONCOBIOME_COLOBIOME	69	male	25	CRC_stage_IV	left_sided	CRC
Sample_S25296_MU-8155	CZE	This_study_cohort2__ONCOBIOME_COLOBIOME	63	female	25	CRC_stage_IV	transverse	CRC
Sample_S25297_MU-7459	CZE	This_study_cohort2__ONCOBIOME_COLOBIOME	74	male	34	CRC_stage_IV	right_sided	CRC
Sample_S25298_MU-7000	CZE	This_study_cohort2__ONCOBIOME_COLOBIOME	72	female	27	CRC_stage_IV	transverse	CRC
Sample_S25299_MU-8815	CZE	This_study_cohort2__ONCOBIOME_COLOBIOME	77	male	31	CRC_stage_II	transverse	CRC
Sample_S25300_MU-5706	CZE	This_study_cohort2__ONCOBIOME_COLOBIOME	67	female	23	CRC_stage_III	transverse	CRC
Sample_S25301_MU-3409	CZE	This_study_cohort2__ONCOBIOME_COLOBIOME	81	male	27	CRC_stage_II	left_sided	CRC
Sample_S25302_MU-2755	CZE	This_study_cohort2__ONCOBIOME_COLOBIOME	63	male	26	CRC_stage_II	left_sided	CRC
Sample_S25303_MU-3487	CZE	This_study_cohort2__ONCOBIOME_COLOBIOME	43	female	19	CRC_stage_III	left_sided	CRC
Sample_S25304_MU-2721	CZE	This_study_cohort2__ONCOBIOME_COLOBIOME	47	male	25	CRC_stage_I	left_sided	CRC
Sample_S25305_MU-4300	CZE	This_study_cohort2__ONCOBIOME_COLOBIOME	74	male	26	CRC_stage_IV	left_sided	CRC
Sample_S25306_MU-9104	CZE	This_study_cohort2__ONCOBIOME_COLOBIOME	72	female	27	CRC_stage_I	right_sided	CRC
Sample_S25307_MU-2153	CZE	This_study_cohort2__ONCOBIOME_COLOBIOME	74	female	27	CRC_stage_III	transverse	CRC
Sample_S25308_MU-3443	CZE	This_study_cohort2__ONCOBIOME_COLOBIOME	69	female	31	CRC_stage_III	transverse	CRC
Sample_S25309_MU-2273	CZE	This_study_cohort2__ONCOBIOME_COLOBIOME	66	female	24	CRC_stage_II	right_sided	CRC
Sample_S25310_MU-3709	CZE	This_study_cohort2__ONCOBIOME_COLOBIOME	67	male	30	CRC_stage_0	transverse	CRC
Sample_S25311_MU-5140	CZE	This_study_cohort2__ONCOBIOME_COLOBIOME	72	female	32	CRC_stage_II	right_sided	CRC
Sample_S25312_MU-4815	CZE	This_study_cohort2__ONCOBIOME_COLOBIOME	76	male	29	CRC_stage_III	left_sided	CRC
Sample_S25313_MU-2238	CZE	This_study_cohort2__ONCOBIOME_COLOBIOME	73	female	25	CRC_stage_II	right_sided	CRC
Sample_S25314_MU-8681	CZE	This_study_cohort2__ONCOBIOME_COLOBIOME	62	male	33	CRC_stage_II	right_sided	CRC
Sample_S25315_MU-7985	CZE	This_study_cohort2__ONCOBIOME_COLOBIOME	41	male	32	CRC_stage_II	right_sided	CRC
Sample_S25316_MU-8045	CZE	This_study_cohort2__ONCOBIOME_COLOBIOME	54	male	40	CRC_stage_IV	right_sided	CRC
MU-7447	CZE	This_study_cohort2__ONCOBIOME_COLOBIOME	68	male	29	CRC_stage_II	transverse	CRC
Sample_S25318_MU-2490	CZE	This_study_cohort2__ONCOBIOME_COLOBIOME	83	female	28	CRC_stage_I	right_sided	CRC
Sample_S25319_MU-7093	CZE	This_study_cohort2__ONCOBIOME_COLOBIOME	67	male	30	CRC_stage_I	left_sided	CRC
Sample_S25320_MU-4480	CZE	This_study_cohort2__ONCOBIOME_COLOBIOME	76	male	32	CRC_stage_III	left_sided	CRC
Sample_S25321_MU-5358	CZE	This_study_cohort2__ONCOBIOME_COLOBIOME	71	male	31	CRC_stage_I	right_sided	CRC
Sample_S25322_MU-4206	CZE	This_study_cohort2__ONCOBIOME_COLOBIOME	62	male	32	CRC_stage_IV	left_sided	CRC
Sample_S25323_MU-3351	CZE	This_study_cohort2__ONCOBIOME_COLOBIOME	79	male	22	CRC_stage_II	left_sided	CRC
Sample_S25324_MU-6990	CZE	This_study_cohort2__ONCOBIOME_COLOBIOME	67	male	25	CRC_stage_IV	left_sided	CRC
Sample_S25325_MU-2425	CZE	This_study_cohort2__ONCOBIOME_COLOBIOME	62	female	29	CRC_stage_I	left_sided	CRC
Sample_S25406_MU-6279	CZE	This_study_cohort2__ONCOBIOME_COLOBIOME	71	female	26	CRC_stage_II	right_sided	CRC
Sample_S25407_MU-3879	CZE	This_study_cohort2__ONCOBIOME_COLOBIOME	80	female	31	CRC_stage_IV	transverse	CRC
Sample_S25326_MU-3660	CZE	This_study_cohort2__ONCOBIOME_COLOBIOME	49	male	29	CRC_stage_I	left_sided	CRC
Sample_S25327_MU-8969	CZE	This_study_cohort2__ONCOBIOME_COLOBIOME	75	male	30	CRC_stage_II	right_sided	CRC
Sample_S25328_MU-4536	CZE	This_study_cohort2__ONCOBIOME_COLOBIOME	54	female	31	CRC_stage_I	left_sided	CRC
Sample_S25329_MU-6777	CZE	This_study_cohort2__ONCOBIOME_COLOBIOME	60	male	28	CRC_stage_III	left_sided	CRC
Sample_S25330_MU-1749	CZE	This_study_cohort2__ONCOBIOME_COLOBIOME	70	male	30	CRC_stage_II	left_sided	CRC
Sample_S25331_MU-8714	CZE	This_study_cohort2__ONCOBIOME_COLOBIOME	68	male	23	CRC_stage_I	transverse	CRC
Sample_S25332_MU-7634	CZE	This_study_cohort2__ONCOBIOME_COLOBIOME	71	female	22	CRC_stage_III	left_sided	CRC
Sample_S25333_MU-2653	CZE	This_study_cohort2__ONCOBIOME_COLOBIOME	66	male	27	CRC_stage_II	transverse	CRC
Sample_S25334_MU-3821	CZE	This_study_cohort2__ONCOBIOME_COLOBIOME	61	male	29	CRC_stage_IV	left_sided	CRC
Sample_S25335_MU-7980	CZE	This_study_cohort2__ONCOBIOME_COLOBIOME	59	female	27	CRC_stage_I	left_sided	CRC
MU-1726	CZE	This_study_cohort2__ONCOBIOME_COLOBIOME	69	female	36	CRC_stage_II	left_sided	CRC
MU-3992	CZE	This_study_cohort2__ONCOBIOME_COLOBIOME	77	female	27	CRC_stage_III	right_sided	CRC
MU-3934	CZE	This_study_cohort2__ONCOBIOME_COLOBIOME	74	male	30	CRC_stage_II	left_sided	CRC
MU-9216	CZE	This_study_cohort2__ONCOBIOME_COLOBIOME	62	male	24	CRC_stage_II	left_sided	CRC
MU-6387	CZE	This_study_cohort2__ONCOBIOME_COLOBIOME	55	female	31	CRC_stage_II	left_sided	CRC
SAMD00115014	JPN	Public_study__YachidaS_2019	57	male	26.881	CRC_stage_I	left_sided	CRC
SAMD00115015	JPN	Public_study__YachidaS_2019	65	male	26.5625		nd	Control
SAMD00115025	JPN	Public_study__YachidaS_2019	40	male	25		nd	Control
SAMD00115027	JPN	Public_study__YachidaS_2019	67	female	20.1733		nd	Control
SAMD00114971	JPN	Public_study__YachidaS_2019	77	male	24.4646		nd	Control
SAMD00114972	JPN	Public_study__YachidaS_2019	54	female	24.7475	CRC_stage_0	left_sided	CRC
SAMD00115039	JPN	Public_study__YachidaS_2019	74	female	23.8048		nd	Control
SAMD00114968	JPN	Public_study__YachidaS_2019	64	female	21.1553		nd	Control
SAMD00114970	JPN	Public_study__YachidaS_2019	66	female	25.4109		nd	Control
SAMD00115016	JPN	Public_study__YachidaS_2019	66	female	19.0677		nd	Control
SAMD00115017	JPN	Public_study__YachidaS_2019	66	female	21.6413		nd	Control
SAMD00115019	JPN	Public_study__YachidaS_2019	65	male	23.6652		nd	Control
SAMD00115021	JPN	Public_study__YachidaS_2019	73	male	22.3214	CRC_stage_0	left_sided	CRC
SAMD00115023	JPN	Public_study__YachidaS_2019	77	female	23.634		nd	Control
SAMD00114973	JPN	Public_study__YachidaS_2019	65	male	25.3934		nd	Control
SAMD00114969	JPN	Public_study__YachidaS_2019	56	female	17.4818	CRC_stage_0	left_sided	CRC
SAMD00115018	JPN	Public_study__YachidaS_2019	59	male	28.8415		nd	Control
SAMD00115020	JPN	Public_study__YachidaS_2019	69	female	25.6369	CRC_stage_IV	left_sided	CRC
SAMD00115022	JPN	Public_study__YachidaS_2019	73	female	20.7031		nd	Control
SAMD00115024	JPN	Public_study__YachidaS_2019	41	female	19.9219		nd	Adenoma
SAMD00115064	JPN	Public_study__YachidaS_2019	56	male	22.2041		nd	Control
SAMD00115029	JPN	Public_study__YachidaS_2019	64	female	24.2188	CRC_stage_I	right_sided	CRC
SAMD00115026	JPN	Public_study__YachidaS_2019	71	female	29.9643	CRC_stage_I	left_sided	CRC
SAMD00115028	JPN	Public_study__YachidaS_2019	61	male	22.2291	CRC_stage_I	left_sided	CRC
SAMD00115060	JPN	Public_study__YachidaS_2019	73	male	26.5731		nd	Control
SAMD00115061	JPN	Public_study__YachidaS_2019	69	male	22.8625		nd	Control
SAMD00115062	JPN	Public_study__YachidaS_2019	68	female	19.5312		nd	Control
SAMD00114997	JPN	Public_study__YachidaS_2019	74	male	20.6852		nd	Control
SAMD00115030	JPN	Public_study__YachidaS_2019	65	male	21.83	CRC_stage_0	right_sided	CRC
SAMD00115063	JPN	Public_study__YachidaS_2019	70	female	20.7031		nd	Control
SAMD00114999	JPN	Public_study__YachidaS_2019	54	male	22.4082		nd	Adenoma
SAMD00115031	JPN	Public_study__YachidaS_2019	70	female	24.7325	CRC_stage_II	left_sided	CRC
SAMD00115032	JPN	Public_study__YachidaS_2019	79	female	24.4444		nd	Control
SAMD00115065	JPN	Public_study__YachidaS_2019	69	male	21.3068		nd	Control
SAMD00115034	JPN	Public_study__YachidaS_2019	62	female	21.875	CRC_stage_I	left_sided	CRC
SAMD00115035	JPN	Public_study__YachidaS_2019	51	male	20.7612	CRC_stage_III	left_sided	CRC
SAMD00114998	JPN	Public_study__YachidaS_2019	70	male	23.6614		nd	Control
SAMD00115000	JPN	Public_study__YachidaS_2019	55	male	24.5779	CRC_stage_III	left_sided	CRC
SAMD00114995	JPN	Public_study__YachidaS_2019	66	female	19.5556		nd	Control
SAMD00114996	JPN	Public_study__YachidaS_2019	72	female	22.3703		nd	Control
SAMD00115033	JPN	Public_study__YachidaS_2019	70	male	29.7608		nd	Control
SAMD00114801	JPN	Public_study__YachidaS_2019	69	male	26.1719		nd	Adenoma
SAMD00114735	JPN	Public_study__YachidaS_2019	67	female	22.0604		nd	Adenoma
SAMD00114736	JPN	Public_study__YachidaS_2019	55	female	23.5556		nd	Control
SAMD00115036	JPN	Public_study__YachidaS_2019	40	female	20.0288		nd	Control
SAMD00114737	JPN	Public_study__YachidaS_2019	62	female	21.0828	CRC_stage_III	left_sided	CRC
SAMD00114738	JPN	Public_study__YachidaS_2019	76	male	19.17	CRC_stage_I	left_sided	CRC
SAMD00115037	JPN	Public_study__YachidaS_2019	38	female	18.132		nd	Control
SAMD00114739	JPN	Public_study__YachidaS_2019	73	male	22.0581	CRC_stage_I	left_sided	CRC
SAMD00114744	JPN	Public_study__YachidaS_2019	52	male	31.0204	CRC_stage_I	left_sided	CRC
SAMD00114745	JPN	Public_study__YachidaS_2019	50	male	24.8163		nd	Control
SAMD00114746	JPN	Public_study__YachidaS_2019	63	female	36.523	CRC_stage_0	left_sided	CRC
SAMD00114747	JPN	Public_study__YachidaS_2019	65	male	24.281		nd	Control
SAMD00114831	JPN	Public_study__YachidaS_2019	72	male	23.6652		nd	Adenoma
SAMD00114748	JPN	Public_study__YachidaS_2019	64	female	22.4766	CRC_stage_0	right_sided	CRC
SAMD00114832	JPN	Public_study__YachidaS_2019	77	female	21.2874		nd	Control
SAMD00114740	JPN	Public_study__YachidaS_2019	51	female	18.8271	CRC_stage_I	left_sided	CRC
SAMD00114741	JPN	Public_study__YachidaS_2019	78	female	24.0344		nd	Control
SAMD00114833	JPN	Public_study__YachidaS_2019	59	female	22.2222		nd	Control
SAMD00114742	JPN	Public_study__YachidaS_2019	67	female	24.3232	CRC_stage_III	right_sided	CRC
SAMD00114743	JPN	Public_study__YachidaS_2019	69	male	22.7583	CRC_stage_0	left_sided	CRC
SAMD00114757	JPN	Public_study__YachidaS_2019	61	male	26.2336		nd	Control
SAMD00114758	JPN	Public_study__YachidaS_2019	51	male	21.7982		nd	Adenoma
SAMD00114759	JPN	Public_study__YachidaS_2019	71	male	26.2188	CRC_stage_0	multiple_sites	CRC
SAMD00114760	JPN	Public_study__YachidaS_2019	78	male	22.68	CRC_stage_III	left_sided	CRC
SAMD00114834	JPN	Public_study__YachidaS_2019	76	male	22.1003		nd	Control
SAMD00114761	JPN	Public_study__YachidaS_2019	30	male	25.6896	CRC_stage_IV	left_sided	CRC
SAMD00114762	JPN	Public_study__YachidaS_2019	67	male	23.597	CRC_stage_0	left_sided	CRC
SAMD00114763	JPN	Public_study__YachidaS_2019	69	female	23.5556	CRC_stage_III	left_sided	CRC
SAMD00114802	JPN	Public_study__YachidaS_2019	52	male	22.571		nd	Adenoma
SAMD00114815	JPN	Public_study__YachidaS_2019	68	male	23.7954		nd	Control
SAMD00114764	JPN	Public_study__YachidaS_2019	65	male	21.7181	CRC_stage_II	right_sided	CRC
SAMD00114974	JPN	Public_study__YachidaS_2019	71	female	18.0172		nd	Control
SAMD00114755	JPN	Public_study__YachidaS_2019	59	male	25.4581	CRC_stage_III	left_sided	CRC
SAMD00114756	JPN	Public_study__YachidaS_2019	58	male	21.9525		nd	Adenoma
SAMD00114765	JPN	Public_study__YachidaS_2019	57	female	18.369	CRC_stage_III	right_sided	CRC
SAMD00114978	JPN	Public_study__YachidaS_2019	76	female	29.0131	CRC_stage_0	right_sided	CRC
SAMD00114766	JPN	Public_study__YachidaS_2019	64	male	23.0518	CRC_stage_I	left_sided	CRC
SAMD00114979	JPN	Public_study__YachidaS_2019	49	female	19.6311		nd	Control
SAMD00114767	JPN	Public_study__YachidaS_2019	38	male	24.3911	CRC_stage_IV	right_sided	CRC
SAMD00114768	JPN	Public_study__YachidaS_2019	60	male	27.0641	CRC_stage_0	right_sided	CRC
SAMD00114769	JPN	Public_study__YachidaS_2019	71	male	25.1559		nd	Control
SAMD00114770	JPN	Public_study__YachidaS_2019	73	male	25.8166		nd	Control
SAMD00114771	JPN	Public_study__YachidaS_2019	77	male	24.6094		nd	Control
SAMD00114980	JPN	Public_study__YachidaS_2019	64	female	31.1111		nd	Adenoma
SAMD00114975	JPN	Public_study__YachidaS_2019	70	male	29.271		nd	Control
SAMD00114772	JPN	Public_study__YachidaS_2019	49	male	26.1224	CRC_stage_IV	left_sided	CRC
SAMD00114773	JPN	Public_study__YachidaS_2019	78	female	20.4294		nd	Control
SAMD00114718	JPN	Public_study__YachidaS_2019	68	male	21.3839		nd	Control
SAMD00115040	JPN	Public_study__YachidaS_2019	67	female	22.83		nd	Control
SAMD00114976	JPN	Public_study__YachidaS_2019	70	male	22.0604		nd	Control
SAMD00114977	JPN	Public_study__YachidaS_2019	66	male	23.6652		nd	Control
SAMD00114719	JPN	Public_study__YachidaS_2019	60	male	22.2291		nd	Control
SAMD00114720	JPN	Public_study__YachidaS_2019	66	male	24.6097		nd	Control
SAMD00115042	JPN	Public_study__YachidaS_2019	50	female	27.993		nd	Control
SAMD00114721	JPN	Public_study__YachidaS_2019	72	male	25.2092		nd	Control
SAMD00114722	JPN	Public_study__YachidaS_2019	64	male	22.46	CRC_stage_III	left_sided	CRC
SAMD00115043	JPN	Public_study__YachidaS_2019	55	male	19.3772		nd	Control
SAMD00114984	JPN	Public_study__YachidaS_2019	62	female	22.6409		nd	Control
SAMD00114723	JPN	Public_study__YachidaS_2019	47	male	23.5666	CRC_stage_I	left_sided	CRC
SAMD00114724	JPN	Public_study__YachidaS_2019	66	female	22.6003	CRC_stage_IV	right_sided	CRC
SAMD00115041	JPN	Public_study__YachidaS_2019	42	female	19.433		nd	Control
SAMD00114981	JPN	Public_study__YachidaS_2019	58	female	34.8087		nd	Adenoma
SAMD00114800	JPN	Public_study__YachidaS_2019	74	male	25.0593		nd	Control
SAMD00114982	JPN	Public_study__YachidaS_2019	64	female	23.1911		nd	Control
SAMD00114793	JPN	Public_study__YachidaS_2019	62	male	23.9512	CRC_stage_II	left_sided	CRC
SAMD00114794	JPN	Public_study__YachidaS_2019	47	male	21.4533	CRC_stage_II	left_sided	CRC
SAMD00114795	JPN	Public_study__YachidaS_2019	47	male	20.679		nd	Control
SAMD00114985	JPN	Public_study__YachidaS_2019	64	male	21.7993		nd	Adenoma
SAMD00115045	JPN	Public_study__YachidaS_2019	55	female	18.8271		nd	Control
SAMD00114986	JPN	Public_study__YachidaS_2019	67	female	19.6752		nd	Control
SAMD00115046	JPN	Public_study__YachidaS_2019	64	female	24.7768		nd	Control
SAMD00115047	JPN	Public_study__YachidaS_2019	70	male	27.3588		nd	Control
SAMD00114796	JPN	Public_study__YachidaS_2019	42	male	33.14		nd	Control
SAMD00114987	JPN	Public_study__YachidaS_2019	69	male	24.3911		nd	Control
SAMD00114797	JPN	Public_study__YachidaS_2019	63	female	20.1348	CRC_stage_III	right_sided	CRC
SAMD00114988	JPN	Public_study__YachidaS_2019	70	female	25.5367		nd	Adenoma
SAMD00114798	JPN	Public_study__YachidaS_2019	45	male	22.2222		nd	Control
SAMD00114799	JPN	Public_study__YachidaS_2019	73	male	24.6097	CRC_stage_I	left_sided	CRC
SAMD00114753	JPN	Public_study__YachidaS_2019	65	male	21.3039	CRC_stage_IV	right_sided	CRC
SAMD00114754	JPN	Public_study__YachidaS_2019	60	female	20.83	CRC_stage_II	right_sided	CRC
SAMD00115044	JPN	Public_study__YachidaS_2019	70	female	20.0773		nd	Control
SAMD00114989	JPN	Public_study__YachidaS_2019	76	female	24.974		nd	Control
SAMD00114990	JPN	Public_study__YachidaS_2019	68	male	22.8374		nd	Control
SAMD00114991	JPN	Public_study__YachidaS_2019	69	female	22.9591		nd	Control
SAMD00114992	JPN	Public_study__YachidaS_2019	62	female	19.052		nd	Control
SAMD00115048	JPN	Public_study__YachidaS_2019	69	male	23.4586		nd	Control
SAMD00114749	JPN	Public_study__YachidaS_2019	73	female	16.8802	CRC_stage_I	left_sided	CRC
SAMD00115049	JPN	Public_study__YachidaS_2019	38	male	19.9573		nd	Control
SAMD00115050	JPN	Public_study__YachidaS_2019	72	female	26.3779		nd	Control
SAMD00115051	JPN	Public_study__YachidaS_2019	72	male	24.2424		nd	Control
SAMD00115052	JPN	Public_study__YachidaS_2019	77	male	30.33		nd	Control
SAMD00114750	JPN	Public_study__YachidaS_2019	73	male	23.3355	CRC_stage_IV	left_sided	CRC
SAMD00115053	JPN	Public_study__YachidaS_2019	57	male	21.048		nd	Control
SAMD00115054	JPN	Public_study__YachidaS_2019	57	female	23.1247		nd	Control
SAMD00114993	JPN	Public_study__YachidaS_2019	59	female	20.061		nd	Adenoma
SAMD00115055	JPN	Public_study__YachidaS_2019	68	male	22.9481		nd	Control
SAMD00114751	JPN	Public_study__YachidaS_2019	74	female	19.1467		nd	Adenoma
SAMD00114752	JPN	Public_study__YachidaS_2019	78	male	27.3438		nd	Adenoma
SAMD00114780	JPN	Public_study__YachidaS_2019	77	female	22.8571		nd	Control
SAMD00114781	JPN	Public_study__YachidaS_2019	64	male	20.5191		nd	Control
SAMD00114782	JPN	Public_study__YachidaS_2019	44	female	26.6728	CRC_stage_III	right_sided	CRC
SAMD00114994	JPN	Public_study__YachidaS_2019	44	male	22.0522		nd	Control
SAMD00114774	JPN	Public_study__YachidaS_2019	69	male	19.433	CRC_stage_I	right_sided	CRC
SAMD00114775	JPN	Public_study__YachidaS_2019	49	female	22.6409	CRC_stage_III	left_sided	CRC
SAMD00114776	JPN	Public_study__YachidaS_2019	69	female	20.6131	CRC_stage_II	left_sided	CRC
SAMD00114777	JPN	Public_study__YachidaS_2019	70	male	26.7698	CRC_stage_I	right_sided	CRC
SAMD00115056	JPN	Public_study__YachidaS_2019	64	female	17.5431		nd	Control
SAMD00115058	JPN	Public_study__YachidaS_2019	62	female	21.1702		nd	Control
SAMD00114778	JPN	Public_study__YachidaS_2019	59	female	20.0288		nd	Control
SAMD00114779	JPN	Public_study__YachidaS_2019	68	male	23.1206		nd	Control
SAMD00114730	JPN	Public_study__YachidaS_2019	75	female	18.3655		nd	Control
SAMD00115001	JPN	Public_study__YachidaS_2019	70	male	25.7117		nd	Control
SAMD00114731	JPN	Public_study__YachidaS_2019	70	female	21.9076	CRC_stage_III	multiple_sites	CRC
SAMD00114732	JPN	Public_study__YachidaS_2019	68	female	21.7865	CRC_stage_II	left_sided	CRC
SAMD00114733	JPN	Public_study__YachidaS_2019	66	male	24.6755	CRC_stage_I	left_sided	CRC
SAMD00114734	JPN	Public_study__YachidaS_2019	72	male	22.1367		nd	Control
SAMD00114725	JPN	Public_study__YachidaS_2019	60	male	28.4091		nd	Adenoma
SAMD00115057	JPN	Public_study__YachidaS_2019	65	female	22.2137		nd	Control
SAMD00114726	JPN	Public_study__YachidaS_2019	66	male	22.0581	CRC_stage_II	left_sided	CRC
SAMD00114727	JPN	Public_study__YachidaS_2019	61	male	28.2933	CRC_stage_IV	multiple_sites	CRC
SAMD00114728	JPN	Public_study__YachidaS_2019	45	male	20.6193	CRC_stage_II	left_sided	CRC
SAMD00114729	JPN	Public_study__YachidaS_2019	63	female	21.3675	CRC_stage_0	left_sided	CRC
SAMD00115002	JPN	Public_study__YachidaS_2019	75	male	22.3081		nd	Control
SAMD00114787	JPN	Public_study__YachidaS_2019	67	male	23.1473		nd	Adenoma
SAMD00114788	JPN	Public_study__YachidaS_2019	57	male	25.4327	CRC_stage_0	right_sided	CRC
SAMD00115003	JPN	Public_study__YachidaS_2019	76	male	23.8281		nd	Control
SAMD00115004	JPN	Public_study__YachidaS_2019	45	female	19.2277		nd	Control
SAMD00114789	JPN	Public_study__YachidaS_2019	58	female	22.5466		nd	Control
SAMD00114790	JPN	Public_study__YachidaS_2019	73	female	26.5731	CRC_stage_0	right_sided	CRC
SAMD00114791	JPN	Public_study__YachidaS_2019	62	female	19.9219		nd	Control
SAMD00114792	JPN	Public_study__YachidaS_2019	67	female	26.0417		nd	Control
SAMD00114783	JPN	Public_study__YachidaS_2019	50	female	20.3428		nd	Control
SAMD00114784	JPN	Public_study__YachidaS_2019	60	female	21.1109		nd	Control
SAMD00115008	JPN	Public_study__YachidaS_2019	76	male	23.7954		nd	Control
SAMD00114785	JPN	Public_study__YachidaS_2019	71	female	24.6094		nd	Control
SAMD00114786	JPN	Public_study__YachidaS_2019	61	female	24.6094	CRC_stage_0	right_sided	CRC
SAMD00115009	JPN	Public_study__YachidaS_2019	76	male	25.8806		nd	Control
SAMD00115005	JPN	Public_study__YachidaS_2019	66	male	23.4375		nd	Control
SAMD00115006	JPN	Public_study__YachidaS_2019	72	male	20.9042	CRC_stage_0	left_sided	CRC
SAMD00115038	JPN	Public_study__YachidaS_2019	41	female	22.3757		nd	Control
SAMD00115007	JPN	Public_study__YachidaS_2019	57	female	24.4561	CRC_stage_I	left_sided	CRC
SAMD00115059	JPN	Public_study__YachidaS_2019	49	male	22.694		nd	Control
SAMD00115011	JPN	Public_study__YachidaS_2019	73	female	22.151	CRC_stage_II	right_sided	CRC
SAMD00115012	JPN	Public_study__YachidaS_2019	74	male	19.3337		nd	Control
SAMD00115013	JPN	Public_study__YachidaS_2019	28	male	26.2976	CRC_stage_III	left_sided	CRC
SAMD00115010	JPN	Public_study__YachidaS_2019	71	male	27.3438	CRC_stage_0	left_sided	CRC
SAMD00114816	JPN	Public_study__YachidaS_2019	70	male	21.048	CRC_stage_I	left_sided	CRC
SAMD00114819	JPN	Public_study__YachidaS_2019	74	male	20.6193		nd	Control
SAMD00114804	JPN	Public_study__YachidaS_2019	73	female	19.563	CRC_stage_II	left_sided	CRC
SAMD00114805	JPN	Public_study__YachidaS_2019	46	male	19.1512	CRC_stage_III	left_sided	CRC
SAMD00114806	JPN	Public_study__YachidaS_2019	61	female	21.6413	CRC_stage_I	left_sided	CRC
SAMD00114807	JPN	Public_study__YachidaS_2019	76	female	19.1111		nd	Control
SAMD00114808	JPN	Public_study__YachidaS_2019	76	male	24.653	CRC_stage_I	left_sided	CRC
SAMD00114809	JPN	Public_study__YachidaS_2019	47	female	22.3757		nd	Control
SAMD00114810	JPN	Public_study__YachidaS_2019	52	male	23.255	CRC_stage_IV	left_sided	CRC
SAMD00114811	JPN	Public_study__YachidaS_2019	69	male	16.1415	CRC_stage_I	left_sided	CRC
SAMD00114820	JPN	Public_study__YachidaS_2019	66	male	18.3768		nd	Adenoma
SAMD00114821	JPN	Public_study__YachidaS_2019	75	male	21.4536		nd	Adenoma
SAMD00114812	JPN	Public_study__YachidaS_2019	71	male	22.6474		nd	Control
SAMD00114813	JPN	Public_study__YachidaS_2019	70	female	17.3484	CRC_stage_IV	right_sided	CRC
SAMD00114814	JPN	Public_study__YachidaS_2019	53	male	20.7612	CRC_stage_I	left_sided	CRC
SAMD00114826	JPN	Public_study__YachidaS_2019	63	female	17.4818	CRC_stage_IV	left_sided	CRC
SAMD00114827	JPN	Public_study__YachidaS_2019	73	male	21.0077		nd	Adenoma
SAMD00114828	JPN	Public_study__YachidaS_2019	74	male	28.6851		nd	Adenoma
SAMD00114829	JPN	Public_study__YachidaS_2019	65	female	19.8189		nd	Control
SAMD00114830	JPN	Public_study__YachidaS_2019	78	male	21.0938		nd	Control
SAMD00114862	JPN	Public_study__YachidaS_2019	78	male	22.8624		nd	Control
SAMD00114822	JPN	Public_study__YachidaS_2019	63	male	24.8591	CRC_stage_IV	left_sided	CRC
SAMD00114823	JPN	Public_study__YachidaS_2019	69	male	25.7276	CRC_stage_II	right_sided	CRC
SAMD00114857	JPN	Public_study__YachidaS_2019	65	female	17.9931	CRC_stage_II	left_sided	CRC
SAMD00114858	JPN	Public_study__YachidaS_2019	67	male	21.4536		nd	Control
SAMD00114824	JPN	Public_study__YachidaS_2019	52	male	21.3039		nd	Control
SAMD00114825	JPN	Public_study__YachidaS_2019	70	male	20.5761	CRC_stage_IV	right_sided	CRC
SAMD00114817	JPN	Public_study__YachidaS_2019	59	male	24.841	CRC_stage_IV	right_sided	CRC
SAMD00114818	JPN	Public_study__YachidaS_2019	71	male	22.9421		nd	Control
SAMD00114835	JPN	Public_study__YachidaS_2019	50	male	23.49	CRC_stage_II	left_sided	CRC
SAMD00114836	JPN	Public_study__YachidaS_2019	68	male	23.8751	CRC_stage_I	left_sided	CRC
SAMD00114803	JPN	Public_study__YachidaS_2019	62	male	24.6181	CRC_stage_IV	right_sided	CRC
SAMD00114841	JPN	Public_study__YachidaS_2019	60	male	23.2254	CRC_stage_III	left_sided	CRC
SAMD00114842	JPN	Public_study__YachidaS_2019	76	female	23.4221		nd	Control
SAMD00114843	JPN	Public_study__YachidaS_2019	53	female	18.662		nd	Control
SAMD00114844	JPN	Public_study__YachidaS_2019	71	female	31.1111	CRC_stage_II	left_sided	CRC
SAMD00114845	JPN	Public_study__YachidaS_2019	55	male	26.8122		nd	Control
SAMD00114846	JPN	Public_study__YachidaS_2019	66	female	20.4294	CRC_stage_0	left_sided	CRC
SAMD00114847	JPN	Public_study__YachidaS_2019	71	male	21.1553		nd	Adenoma
SAMD00114848	JPN	Public_study__YachidaS_2019	74	female	25.73	CRC_stage_I	left_sided	CRC
SAMD00114849	JPN	Public_study__YachidaS_2019	45	female	23.4224	CRC_stage_III	left_sided	CRC
SAMD00114850	JPN	Public_study__YachidaS_2019	41	female	20.3244		nd	Control
SAMD00114863	JPN	Public_study__YachidaS_2019	59	female	22.6562	CRC_stage_IV	left_sided	CRC
SAMD00114864	JPN	Public_study__YachidaS_2019	65	male	24.8591		nd	Adenoma
SAMD00114865	JPN	Public_study__YachidaS_2019	45	male	23.9512		nd	Control
SAMD00114866	JPN	Public_study__YachidaS_2019	64	male	22.4059		nd	Adenoma
SAMD00114851	JPN	Public_study__YachidaS_2019	58	male	23.8751		nd	Adenoma
SAMD00114852	JPN	Public_study__YachidaS_2019	72	male	22.0386	CRC_stage_0	multiple_sites	CRC
SAMD00114867	JPN	Public_study__YachidaS_2019	61	female	27.0051		nd	Control
SAMD00114853	JPN	Public_study__YachidaS_2019	72	female	17.1468		nd	Adenoma
SAMD00114868	JPN	Public_study__YachidaS_2019	51	male	22.7244	CRC_stage_II	right_sided	CRC
SAMD00114869	JPN	Public_study__YachidaS_2019	66	female	31.6242		nd	Control
SAMD00114854	JPN	Public_study__YachidaS_2019	78	male	22.151		nd	Control
SAMD00114859	JPN	Public_study__YachidaS_2019	75	female	22.6667		nd	Control
SAMD00114837	JPN	Public_study__YachidaS_2019	51	male	29.0437		nd	Control
SAMD00114838	JPN	Public_study__YachidaS_2019	54	male	23.7118		nd	Control
SAMD00114860	JPN	Public_study__YachidaS_2019	61	male	25.9516		nd	Control
SAMD00114839	JPN	Public_study__YachidaS_2019	65	male	25.0593	CRC_stage_I	left_sided	CRC
SAMD00114840	JPN	Public_study__YachidaS_2019	69	male	21.5139	CRC_stage_IV	left_sided	CRC
SAMD00114855	JPN	Public_study__YachidaS_2019	73	male	21.7993		nd	Adenoma
SAMD00114856	JPN	Public_study__YachidaS_2019	51	male	18.1662	CRC_stage_II	right_sided	CRC
SAMD00114861	JPN	Public_study__YachidaS_2019	59	male	24.3911		nd	Adenoma
SAMD00114887	JPN	Public_study__YachidaS_2019	59	male	22.3954		nd	Adenoma
SAMD00114870	JPN	Public_study__YachidaS_2019	75	female	18.9745	CRC_stage_II	right_sided	CRC
SAMD00114871	JPN	Public_study__YachidaS_2019	64	male	23.1084	CRC_stage_III	left_sided	CRC
SAMD00114926	JPN	Public_study__YachidaS_2019	73	female	20.6905		nd	Control
SAMD00114937	JPN	Public_study__YachidaS_2019	58	male	21.9713		nd	Adenoma
SAMD00114888	JPN	Public_study__YachidaS_2019	63	male	20.898		nd	Control
SAMD00114889	JPN	Public_study__YachidaS_2019	60	male	20.8086		nd	Control
SAMD00114872	JPN	Public_study__YachidaS_2019	62	female	18.1955		nd	Control
SAMD00114873	JPN	Public_study__YachidaS_2019	57	male	23.2438		nd	Control
SAMD00114927	JPN	Public_study__YachidaS_2019	73	female	18.3143	CRC_stage_I	right_sided	CRC
SAMD00114928	JPN	Public_study__YachidaS_2019	52	male	21.048		nd	Adenoma
SAMD00114938	JPN	Public_study__YachidaS_2019	76	male	25.9695		nd	Control
SAMD00114890	JPN	Public_study__YachidaS_2019	70	male	20.9042		nd	Adenoma
SAMD00114891	JPN	Public_study__YachidaS_2019	77	male	23.3377	CRC_stage_III	right_sided	CRC
SAMD00114929	JPN	Public_study__YachidaS_2019	40	male	22.9819		nd	Control
SAMD00114930	JPN	Public_study__YachidaS_2019	60	male	25.9516		nd	Adenoma
SAMD00114939	JPN	Public_study__YachidaS_2019	64	male	22.68	CRC_stage_I	left_sided	CRC
SAMD00114892	JPN	Public_study__YachidaS_2019	49	female	19.3821	CRC_stage_III	left_sided	CRC
SAMD00114893	JPN	Public_study__YachidaS_2019	67	female	20.1746	CRC_stage_III	left_sided	CRC
SAMD00114874	JPN	Public_study__YachidaS_2019	76	male	21.7993		nd	Control
SAMD00114875	JPN	Public_study__YachidaS_2019	70	female	23.1405	CRC_stage_0	left_sided	CRC
SAMD00114931	JPN	Public_study__YachidaS_2019	70	male	24.2424	CRC_stage_III	left_sided	CRC
SAMD00114932	JPN	Public_study__YachidaS_2019	69	male	24.281		nd	Control
SAMD00114940	JPN	Public_study__YachidaS_2019	76	male	20.7967		nd	Control
SAMD00114894	JPN	Public_study__YachidaS_2019	67	female	25.4375	CRC_stage_III	left_sided	CRC
SAMD00114895	JPN	Public_study__YachidaS_2019	49	female	22.3081		nd	Control
SAMD00114876	JPN	Public_study__YachidaS_2019	73	male	24.3025		nd	Control
SAMD00114933	JPN	Public_study__YachidaS_2019	64	male	20.4467	CRC_stage_III	left_sided	CRC
SAMD00114941	JPN	Public_study__YachidaS_2019	68	male	24.7676	CRC_stage_II	left_sided	CRC
SAMD00114896	JPN	Public_study__YachidaS_2019	74	male	25.9516	CRC_stage_I	left_sided	CRC
SAMD00114897	JPN	Public_study__YachidaS_2019	69	male	19.3625	CRC_stage_I	left_sided	CRC
SAMD00114877	JPN	Public_study__YachidaS_2019	71	male	22.4813	CRC_stage_I	left_sided	CRC
SAMD00114878	JPN	Public_study__YachidaS_2019	47	male	35.201	CRC_stage_I	left_sided	CRC
SAMD00114934	JPN	Public_study__YachidaS_2019	55	male	26.1752	CRC_stage_II	left_sided	CRC
SAMD00114942	JPN	Public_study__YachidaS_2019	46	female	19.9594		nd	Control
SAMD00114898	JPN	Public_study__YachidaS_2019	61	female	18.591		nd	Control
SAMD00114935	JPN	Public_study__YachidaS_2019	53	male	26.3656	CRC_stage_I	left_sided	CRC
SAMD00114936	JPN	Public_study__YachidaS_2019	53	male	27.9904		nd	Adenoma
SAMD00114943	JPN	Public_study__YachidaS_2019	47	female	18.0662	CRC_stage_0	left_sided	CRC
SAMD00114908	JPN	Public_study__YachidaS_2019	71	male	23.3844		nd	Control
SAMD00114944	JPN	Public_study__YachidaS_2019	77	male	24.6097	CRC_stage_II	right_sided	CRC
SAMD00114918	JPN	Public_study__YachidaS_2019	42	male	26.1738		nd	Control
SAMD00114909	JPN	Public_study__YachidaS_2019	56	female	23.0112	CRC_stage_I	left_sided	CRC
SAMD00114919	JPN	Public_study__YachidaS_2019	63	male	19.7531	CRC_stage_I	right_sided	CRC
SAMD00114920	JPN	Public_study__YachidaS_2019	59	female	20.9566	CRC_stage_IV	left_sided	CRC
SAMD00114949	JPN	Public_study__YachidaS_2019	60	male	23.4236	CRC_stage_III	right_sided	CRC
SAMD00114950	JPN	Public_study__YachidaS_2019	49	female	21.2306		nd	Control
SAMD00114910	JPN	Public_study__YachidaS_2019	69	male	22.8395	CRC_stage_I	right_sided	CRC
SAMD00114911	JPN	Public_study__YachidaS_2019	52	male	23.6652	CRC_stage_I	left_sided	CRC
SAMD00114921	JPN	Public_study__YachidaS_2019	39	male	19.3792	CRC_stage_II	right_sided	CRC
SAMD00114922	JPN	Public_study__YachidaS_2019	67	female	21.4573	CRC_stage_0	right_sided	CRC
SAMD00114951	JPN	Public_study__YachidaS_2019	73	male	23.3067	CRC_stage_I	left_sided	CRC
SAMD00114912	JPN	Public_study__YachidaS_2019	78	male	25.9095	CRC_stage_III	left_sided	CRC
SAMD00114913	JPN	Public_study__YachidaS_2019	69	male	22.1453		nd	Control
SAMD00114923	JPN	Public_study__YachidaS_2019	63	male	23.597		nd	Adenoma
SAMD00114952	JPN	Public_study__YachidaS_2019	60	male	21.2953	CRC_stage_I	left_sided	CRC
SAMD00114953	JPN	Public_study__YachidaS_2019	63	male	22.0581		nd	Control
SAMD00114945	JPN	Public_study__YachidaS_2019	70	male	24.2215		nd	Control
SAMD00114924	JPN	Public_study__YachidaS_2019	69	female	19.7777	CRC_stage_I	right_sided	CRC
SAMD00114954	JPN	Public_study__YachidaS_2019	62	male	25.5937	CRC_stage_IV	left_sided	CRC
SAMD00114914	JPN	Public_study__YachidaS_2019	65	female	24.9199	CRC_stage_0	right_sided	CRC
SAMD00114946	JPN	Public_study__YachidaS_2019	46	female	17.4449	CRC_stage_III	left_sided	CRC
SAMD00114925	JPN	Public_study__YachidaS_2019	50	male	22.0522	CRC_stage_0	left_sided	CRC
SAMD00114955	JPN	Public_study__YachidaS_2019	63	male	20.148		nd	Adenoma
SAMD00114956	JPN	Public_study__YachidaS_2019	59	female	20.5049	CRC_stage_III	left_sided	CRC
SAMD00114915	JPN	Public_study__YachidaS_2019	54	female	20.5688	CRC_stage_III	left_sided	CRC
SAMD00114916	JPN	Public_study__YachidaS_2019	63	female	19.8178	CRC_stage_I	right_sided	CRC
SAMD00114917	JPN	Public_study__YachidaS_2019	49	male	37.551	CRC_stage_III	right_sided	CRC
SAMD00114947	JPN	Public_study__YachidaS_2019	69	male	25.0135		nd	Adenoma
SAMD00114948	JPN	Public_study__YachidaS_2019	72	male	24.6904	CRC_stage_II	left_sided	CRC
SAMD00114957	JPN	Public_study__YachidaS_2019	59	male	25.0593	CRC_stage_III	left_sided	CRC
SAMD00114958	JPN	Public_study__YachidaS_2019	61	female	23.6128	CRC_stage_I	left_sided	CRC
SAMD00114879	JPN	Public_study__YachidaS_2019	66	male	18.7109	CRC_stage_I	left_sided	CRC
SAMD00114880	JPN	Public_study__YachidaS_2019	42	female	25.5937		nd	Control
SAMD00114959	JPN	Public_study__YachidaS_2019	49	male	27.3982		nd	Control
SAMD00114960	JPN	Public_study__YachidaS_2019	62	female	22.0317	CRC_stage_0	right_sided	CRC
SAMD00114899	JPN	Public_study__YachidaS_2019	54	female	22.1893		nd	Control
SAMD00114881	JPN	Public_study__YachidaS_2019	68	female	19.5006		nd	Control
SAMD00114882	JPN	Public_study__YachidaS_2019	74	female	24.3496		nd	Control
SAMD00114900	JPN	Public_study__YachidaS_2019	54	female	19.6283		nd	Control
SAMD00114901	JPN	Public_study__YachidaS_2019	74	female	20.83		nd	Control
SAMD00114961	JPN	Public_study__YachidaS_2019	66	female	20.2395		nd	Adenoma
SAMD00114962	JPN	Public_study__YachidaS_2019	48	male	19.1001		nd	Adenoma
SAMD00114883	JPN	Public_study__YachidaS_2019	64	male	23.8367	CRC_stage_I	left_sided	CRC
SAMD00114884	JPN	Public_study__YachidaS_2019	32	female	22.3478	CRC_stage_III	left_sided	CRC
SAMD00114902	JPN	Public_study__YachidaS_2019	78	male	29.7211	CRC_stage_0	left_sided	CRC
SAMD00114903	JPN	Public_study__YachidaS_2019	70	female	23.0681	CRC_stage_II	right_sided	CRC
SAMD00114963	JPN	Public_study__YachidaS_2019	65	female	24.3232		nd	Control
SAMD00114964	JPN	Public_study__YachidaS_2019	75	female	22.2222	CRC_stage_III	left_sided	CRC
SAMD00114904	JPN	Public_study__YachidaS_2019	74	male	23.0518		nd	Adenoma
SAMD00114905	JPN	Public_study__YachidaS_2019	73	male	22.913	CRC_stage_II	right_sided	CRC
SAMD00114965	JPN	Public_study__YachidaS_2019	52	male	26.4236	CRC_stage_I	left_sided	CRC
SAMD00114885	JPN	Public_study__YachidaS_2019	74	male	20.7031		nd	Control
SAMD00114906	JPN	Public_study__YachidaS_2019	75	female	21.1702		nd	Control
SAMD00114907	JPN	Public_study__YachidaS_2019	58	male	19.6052	CRC_stage_IV	left_sided	CRC
SAMD00114966	JPN	Public_study__YachidaS_2019	73	female	20.5457	CRC_stage_III	right_sided	CRC
SAMD00114967	JPN	Public_study__YachidaS_2019	51	male	28.3848		nd	Control
SAMD00114886	JPN	Public_study__YachidaS_2019	65	male	27.1809	CRC_stage_0	left_sided	CRC
SAMD00164694	JPN	Public_study__YachidaS_2019	69	female	22.5069	CRC_stage_IV	left_sided	CRC
SAMD00164695	JPN	Public_study__YachidaS_2019	58	male	24.0238	CRC_stage_I	right_sided	CRC
SAMD00164708	JPN	Public_study__YachidaS_2019	61	female	24.974		nd	Control
SAMD00164713	JPN	Public_study__YachidaS_2019	42	female	20.3125		nd	Control
SAMD00136653	JPN	Public_study__YachidaS_2019	68	female	18.8588		nd	Control
SAMD00164717	JPN	Public_study__YachidaS_2019	50	male	23.6713		nd	Adenoma
SAMD00164721	JPN	Public_study__YachidaS_2019	64	female	18.026	CRC_stage_I	left_sided	CRC
SAMD00164723	JPN	Public_study__YachidaS_2019	43	female	21.7784		nd	Control
SAMD00164727	JPN	Public_study__YachidaS_2019	44	male	24.1633		nd	Control
SAMD00164728	JPN	Public_study__YachidaS_2019	78	male	23.03		nd	Adenoma
SAMD00164729	JPN	Public_study__YachidaS_2019	76	male	22.8625		nd	Control
SAMD00164734	JPN	Public_study__YachidaS_2019	44	male	22.1297		nd	Adenoma
SAMD00164744	JPN	Public_study__YachidaS_2019	50	female	20.0288		nd	Control
SAMD00164745	JPN	Public_study__YachidaS_2019	58	male	28.0557	CRC_stage_III	left_sided	CRC
SAMD00164746	JPN	Public_study__YachidaS_2019	64	male	24.1588		nd	Adenoma
SAMD00164748	JPN	Public_study__YachidaS_2019	68	female	24.3232		nd	Control
SAMD00164750	JPN	Public_study__YachidaS_2019	64	male	18.7783		nd	Adenoma
SAMD00154991	JPN	Public_study__YachidaS_2019	65	male	21.5645		nd	Control
SAMD00164755	JPN	Public_study__YachidaS_2019	71	male	18.3594		nd	Adenoma
SAMD00164756	JPN	Public_study__YachidaS_2019	67	female	21.9076		nd	Control
SAMD00164757	JPN	Public_study__YachidaS_2019	65	female	20.4294		nd	Adenoma
SAMD00164758	JPN	Public_study__YachidaS_2019	78	female	20.6905		nd	Control
SAMD00154992	JPN	Public_study__YachidaS_2019	66	female	22.3478		nd	Control
SAMD00164760	JPN	Public_study__YachidaS_2019	52	male	22.5827		nd	Adenoma
SAMD00154993	JPN	Public_study__YachidaS_2019	48	male	23.03	CRC_stage_III	left_sided	CRC
SAMD00164764	JPN	Public_study__YachidaS_2019	72	female	19.313		nd	Adenoma
SAMD00164765	JPN	Public_study__YachidaS_2019	53	male	23.3844		nd	Adenoma
SAMD00136648	JPN	Public_study__YachidaS_2019	56	male	26.8544		nd	Control
SAMD00164767	JPN	Public_study__YachidaS_2019	61	male	22.3954	CRC_stage_0	left_sided	CRC
SAMD00164769	JPN	Public_study__YachidaS_2019	58	male	22.5306	CRC_stage_0	right_sided	CRC
SAMD00154994	JPN	Public_study__YachidaS_2019	65	male	21.3839	CRC_stage_III	right_sided	CRC
SAMD00164771	JPN	Public_study__YachidaS_2019	69	male	24.6097	CRC_stage_0	left_sided	CRC
SAMD00164772	JPN	Public_study__YachidaS_2019	58	male	25.4028		nd	Adenoma
SAMD00154995	JPN	Public_study__YachidaS_2019	70	male	18.9619	CRC_stage_IV	left_sided	CRC
SAMD00164773	JPN	Public_study__YachidaS_2019	67	male	25.0995		nd	Control
SAMD00164774	JPN	Public_study__YachidaS_2019	62	female	25.1532		nd	Control
SAMD00164776	JPN	Public_study__YachidaS_2019	66	male	20.5457	CRC_stage_II	left_sided	CRC
SAMD00164778	JPN	Public_study__YachidaS_2019	74	female	19.4363	CRC_stage_0	left_sided	CRC
SAMD00164779	JPN	Public_study__YachidaS_2019	65	male	20.2449	CRC_stage_0	left_sided	CRC
SAMD00164780	JPN	Public_study__YachidaS_2019	48	female	22.8928	CRC_stage_II	left_sided	CRC
SAMD00164791	JPN	Public_study__YachidaS_2019	72	male	49.5351		nd	Adenoma
SAMD00164801	JPN	Public_study__YachidaS_2019	77	male	19.487		nd	Adenoma
SAMD00164803	JPN	Public_study__YachidaS_2019	74	male	22.5896		nd	Control
SAMD00164804	JPN	Public_study__YachidaS_2019	55	male	25.2493		nd	Adenoma
SAMD00164805	JPN	Public_study__YachidaS_2019	70	female	25.3333		nd	Control
SAMD00164806	JPN	Public_study__YachidaS_2019	77	male	20.4382		nd	Control
SAMD00164807	JPN	Public_study__YachidaS_2019	78	female	24.7737		nd	Control
SAMD00164808	JPN	Public_study__YachidaS_2019	51	female	18.0802		nd	Control
SAMD00164809	JPN	Public_study__YachidaS_2019	60	male	19.487		nd	Control
SAMD00164812	JPN	Public_study__YachidaS_2019	62	female	29.2969	CRC_stage_II	right_sided	CRC
SAMD00164813	JPN	Public_study__YachidaS_2019	58	male	22.8571		nd	Adenoma
SAMD00164814	JPN	Public_study__YachidaS_2019	55	male	24.093		nd	Control
SAMD00164817	JPN	Public_study__YachidaS_2019	59	male	24.5089	CRC_stage_0	right_sided	CRC
SAMD00164818	JPN	Public_study__YachidaS_2019	48	male	28.306	CRC_stage_0	left_sided	CRC
SAMD00164819	JPN	Public_study__YachidaS_2019	69	male	22.4082		nd	Control
SAMD00164820	JPN	Public_study__YachidaS_2019	67	male	30.4772	CRC_stage_0	right_sided	CRC
SAMD00164821	JPN	Public_study__YachidaS_2019	46	male	22.8571	CRC_stage_I	left_sided	CRC
SAMD00164822	JPN	Public_study__YachidaS_2019	73	male	23.7253	CRC_stage_0	left_sided	CRC
SAMD00164823	JPN	Public_study__YachidaS_2019	54	female	20.7756		nd	Control
SAMD00164824	JPN	Public_study__YachidaS_2019	68	female	18.662		nd	Control
SAMD00164825	JPN	Public_study__YachidaS_2019	37	male	25.0135		nd	Control
SAMD00164826	JPN	Public_study__YachidaS_2019	61	male	27.4756	CRC_stage_0	left_sided	CRC
SAMD00164827	JPN	Public_study__YachidaS_2019	46	male	22.4712		nd	Control
SAMD00164828	JPN	Public_study__YachidaS_2019	46	female	23.0469		nd	Control
SAMD00164829	JPN	Public_study__YachidaS_2019	67	male	24.6755	CRC_stage_III	left_sided	CRC
SAMD00164830	JPN	Public_study__YachidaS_2019	66	male	22.1367	CRC_stage_0	right_sided	CRC
SAMD00164831	JPN	Public_study__YachidaS_2019	74	male	22.5466	CRC_stage_0	right_sided	CRC
SAMD00164832	JPN	Public_study__YachidaS_2019	55	male	25.3515	CRC_stage_I	left_sided	CRC
SAMD00164833	JPN	Public_study__YachidaS_2019	58	male	20.3037		nd	Control
SAMD00164834	JPN	Public_study__YachidaS_2019	66	male	22.1453	CRC_stage_0	right_sided	CRC
SAMD00164835	JPN	Public_study__YachidaS_2019	43	female	16.7969		nd	Control
SAMD00164836	JPN	Public_study__YachidaS_2019	60	female	20.0288	CRC_stage_0	right_sided	CRC
SAMD00164837	JPN	Public_study__YachidaS_2019	52	male	25.0135		nd	Control
SAMD00164838	JPN	Public_study__YachidaS_2019	65	female	18.2615	CRC_stage_0	right_sided	CRC
SAMD00164839	JPN	Public_study__YachidaS_2019	65	male	20.0155	CRC_stage_0	left_sided	CRC
SAMD00164840	JPN	Public_study__YachidaS_2019	58	female	18.5529		nd	Control
SAMD00164841	JPN	Public_study__YachidaS_2019	58	male	23.1206	CRC_stage_0	left_sided	CRC
SAMD00164842	JPN	Public_study__YachidaS_2019	75	male	19.7055	CRC_stage_0	right_sided	CRC
SAMD00164843	JPN	Public_study__YachidaS_2019	61	female	22.4766	CRC_stage_0	multiple_sites	CRC
SAMD00164844	JPN	Public_study__YachidaS_2019	75	male	22.8625	CRC_stage_I	left_sided	CRC
SAMD00164845	JPN	Public_study__YachidaS_2019	72	male	23.6652	CRC_stage_0	left_sided	CRC
SAMD00164846	JPN	Public_study__YachidaS_2019	66	male	23.8751	CRC_stage_0	right_sided	CRC
SAMD00164847	JPN	Public_study__YachidaS_2019	58	female	17.1875	CRC_stage_I	left_sided	CRC
SAMD00164848	JPN	Public_study__YachidaS_2019	66	male	24.8016		nd	Control
SAMD00164849	JPN	Public_study__YachidaS_2019	73	female	21.6041		nd	Control
SAMD00164850	JPN	Public_study__YachidaS_2019	48	male	25.6489	CRC_stage_I	left_sided	CRC
SAMD00164851	JPN	Public_study__YachidaS_2019	73	male	23.8751	CRC_stage_I	multiple_sites	CRC
SAMD00164852	JPN	Public_study__YachidaS_2019	65	female	20.3125	CRC_stage_0	right_sided	CRC
SAMD00164853	JPN	Public_study__YachidaS_2019	61	female	21.0772		nd	Control
SAMD00164854	JPN	Public_study__YachidaS_2019	75	male	20.9566	CRC_stage_I	left_sided	CRC
SAMD00164855	JPN	Public_study__YachidaS_2019	71	female	17.3484		nd	Control
SAMD00164856	JPN	Public_study__YachidaS_2019	48	male	21.6721		nd	Control
SAMD00164857	JPN	Public_study__YachidaS_2019	42	female	17.9418		nd	Control
SAMD00164858	JPN	Public_study__YachidaS_2019	72	male	19.9432	CRC_stage_I	right_sided	CRC
SAMD00164859	JPN	Public_study__YachidaS_2019	63	male	23.5078	CRC_stage_I	left_sided	CRC
SAMD00164860	JPN	Public_study__YachidaS_2019	79	female	17.6693	CRC_stage_I	right_sided	CRC
SAMD00164861	JPN	Public_study__YachidaS_2019	44	male	28.9979	CRC_stage_I	left_sided	CRC
SAMD00164862	JPN	Public_study__YachidaS_2019	44	male	23.8367		nd	Control
SAMD00164863	JPN	Public_study__YachidaS_2019	61	male	22.5896	CRC_stage_0	right_sided	CRC
SAMD00164864	JPN	Public_study__YachidaS_2019	46	male	25.4028	CRC_stage_0	right_sided	CRC
SAMD00164865	JPN	Public_study__YachidaS_2019	77	male	20.5714		nd	Control
SAMD00164866	JPN	Public_study__YachidaS_2019	67	male	21.3333	CRC_stage_I	right_sided	CRC
SAMD00164867	JPN	Public_study__YachidaS_2019	62	male	19.8347	CRC_stage_I	left_sided	CRC
SAMD00164868	JPN	Public_study__YachidaS_2019	66	female	21.2306	CRC_stage_I	left_sided	CRC
SAMD00164869	JPN	Public_study__YachidaS_2019	76	male	19.0039	CRC_stage_0	left_sided	CRC
SAMD00164870	JPN	Public_study__YachidaS_2019	63	female	27.5482		nd	Control
SAMD00164871	JPN	Public_study__YachidaS_2019	62	male	21.0938	CRC_stage_I	left_sided	CRC
SAMD00164872	JPN	Public_study__YachidaS_2019	55	male	23.3887		nd	Control
SAMD00164873	JPN	Public_study__YachidaS_2019	32	male	18.7328		nd	Control
SAMD00164874	JPN	Public_study__YachidaS_2019	77	male	20.4382		nd	Control
SAMD00164875	JPN	Public_study__YachidaS_2019	34	male	21.8573		nd	Control
SAMD00164876	JPN	Public_study__YachidaS_2019	37	male	25.3444		nd	Control
SAMD00164877	JPN	Public_study__YachidaS_2019	68	female	19.2234		nd	Control
SAMD00164878	JPN	Public_study__YachidaS_2019	51	male	19.1571		nd	Control
SAMD00164879	JPN	Public_study__YachidaS_2019	63	male	21.1073		nd	Control
SAMD00164880	JPN	Public_study__YachidaS_2019	78	female	21.2191	CRC_stage_0	right_sided	CRC
SAMD00164881	JPN	Public_study__YachidaS_2019	51	female	19.433		nd	Control
SAMD00164882	JPN	Public_study__YachidaS_2019	72	male	23.0546		nd	Control
SAMD00164883	JPN	Public_study__YachidaS_2019	66	female	22.0604	CRC_stage_0	right_sided	CRC
SAMD00164884	JPN	Public_study__YachidaS_2019	73	male	21.2031	CRC_stage_I	right_sided	CRC
SAMD00164885	JPN	Public_study__YachidaS_2019	54	male	25.4694	CRC_stage_0	left_sided	CRC
SAMD00164887	JPN	Public_study__YachidaS_2019	73	female	16.6525		nd	Adenoma
SAMD00164888	JPN	Public_study__YachidaS_2019	47	male	26.1752		nd	Control
SAMD00164889	JPN	Public_study__YachidaS_2019	64	male	22.4059	CRC_stage_0	left_sided	CRC
SAMD00164890	JPN	Public_study__YachidaS_2019	57	male	26.2596		nd	Control
SAMD00164891	JPN	Public_study__YachidaS_2019	54	male	23.5294		nd	Control
SAMD00164892	JPN	Public_study__YachidaS_2019	63	male	24.4418		nd	Control
SAMD00164893	JPN	Public_study__YachidaS_2019	70	female	18.7962		nd	Adenoma
SAMD00164894	JPN	Public_study__YachidaS_2019	70	female	20.5049		nd	Control
SAMD00164895	JPN	Public_study__YachidaS_2019	44	female	21.6311		nd	Control
SAMD00164896	JPN	Public_study__YachidaS_2019	55	male	24.5089		nd	Control
SAMD00164897	JPN	Public_study__YachidaS_2019	55	male	21.2585		nd	Control
SAMD00164898	JPN	Public_study__YachidaS_2019	79	female	24.6094		nd	Control
SAMD00164899	JPN	Public_study__YachidaS_2019	38	male	22.4996		nd	Control
SAMD00164900	JPN	Public_study__YachidaS_2019	41	female	20.8889		nd	Adenoma
SAMD00164901	JPN	Public_study__YachidaS_2019	54	female	20.2395		nd	Control
SAMD00164902	JPN	Public_study__YachidaS_2019	61	male	26.4236		nd	Control
SAMD00164903	JPN	Public_study__YachidaS_2019	50	male	23.6614	CRC_stage_0	left_sided	CRC
SAMD00164904	JPN	Public_study__YachidaS_2019	55	male	22.913		nd	Control
SAMD00164905	JPN	Public_study__YachidaS_2019	66	male	28.9341	CRC_stage_0	left_sided	CRC
SAMD00164906	JPN	Public_study__YachidaS_2019	65	female	27.0993		nd	Control
SAMD00164907	JPN	Public_study__YachidaS_2019	51	male	26.6436	CRC_stage_I	left_sided	CRC
SAMD00164908	JPN	Public_study__YachidaS_2019	58	female	17.9089		nd	Control
SAMD00164909	JPN	Public_study__YachidaS_2019	74	male	24.6094		nd	Control
SAMD00164910	JPN	Public_study__YachidaS_2019	59	female	19.1467	CRC_stage_0	left_sided	CRC
SAMD00164911	JPN	Public_study__YachidaS_2019	64	female	16.4237		nd	Control
SAMD00164912	JPN	Public_study__YachidaS_2019	61	female	17.8465	CRC_stage_0	left_sided	CRC
SAMD00164913	JPN	Public_study__YachidaS_2019	68	male	22.9591	CRC_stage_0	right_sided	CRC
SAMD00164914	JPN	Public_study__YachidaS_2019	40	female	17.6309		nd	Control
SAMD00164915	JPN	Public_study__YachidaS_2019	46	female	20.3125		nd	Control
SAMD00164916	JPN	Public_study__YachidaS_2019	72	male	22.9481		nd	Control
SAMD00164917	JPN	Public_study__YachidaS_2019	62	female	21.9261		nd	Control
SAMD00164918	JPN	Public_study__YachidaS_2019	47	male	21.4533		nd	Control
SAMD00164919	JPN	Public_study__YachidaS_2019	71	female	18.4911	CRC_stage_0	left_sided	CRC
SAMD00164920	JPN	Public_study__YachidaS_2019	47	female	18.4425		nd	Control
SAMD00164921	JPN	Public_study__YachidaS_2019	65	male	19.7232		nd	Adenoma
SAMD00164922	JPN	Public_study__YachidaS_2019	62	male	24.968		nd	Adenoma
SAMD00164923	JPN	Public_study__YachidaS_2019	67	female	23.9361		nd	Control
SAMD00164924	JPN	Public_study__YachidaS_2019	74	female	20.1348		nd	Adenoma
SAMD00164925	JPN	Public_study__YachidaS_2019	57	female	19.3685		nd	Adenoma
SAMD00164926	JPN	Public_study__YachidaS_2019	56	male	23.8367		nd	Control
SAMD00164927	JPN	Public_study__YachidaS_2019	72	male	21.7193		nd	Control
SAMD00164928	JPN	Public_study__YachidaS_2019	73	female	21.0517	CRC_stage_I	left_sided	CRC
SAMD00164929	JPN	Public_study__YachidaS_2019	54	male	27.3356		nd	Control
SAMD00164930	JPN	Public_study__YachidaS_2019	63	female	19.1467		nd	Control
SAMD00164931	JPN	Public_study__YachidaS_2019	75	male	20.1348		nd	Control
SAMD00164932	JPN	Public_study__YachidaS_2019	68	female	25.6837	CRC_stage_I	left_sided	CRC
SAMD00164933	JPN	Public_study__YachidaS_2019	66	female	23.03		nd	Control
SAMD00164934	JPN	Public_study__YachidaS_2019	62	female	20.2395		nd	Control
SAMD00164935	JPN	Public_study__YachidaS_2019	66	female	23.7253		nd	Control
SAMD00164936	JPN	Public_study__YachidaS_2019	55	male	23.5666		nd	Control
SAMD00164937	JPN	Public_study__YachidaS_2019	64	male	24.4898	CRC_stage_I	left_sided	CRC
SAMD00164938	JPN	Public_study__YachidaS_2019	69	female	23.5304		nd	Control
SAMD00164939	JPN	Public_study__YachidaS_2019	71	female	26.635		nd	Control
SAMD00164940	JPN	Public_study__YachidaS_2019	58	male	20.5151	CRC_stage_0	left_sided	CRC
SAMD00164941	JPN	Public_study__YachidaS_2019	68	female	21.1927		nd	Control
SAMD00164942	JPN	Public_study__YachidaS_2019	63	female	21.2279		nd	Adenoma
SAMD00164943	JPN	Public_study__YachidaS_2019	64	female	19.8178		nd	Adenoma
SAMD00164944	JPN	Public_study__YachidaS_2019	64	male	22.5896	CRC_stage_0	right_sided	CRC
SAMD00164945	JPN	Public_study__YachidaS_2019	72	male	22.1297		nd	Adenoma
SAMD00164946	JPN	Public_study__YachidaS_2019	69	female	18.1787	CRC_stage_0	right_sided	CRC
SAMD00164947	JPN	Public_study__YachidaS_2019	37	male	19.2672		nd	Control
SAMD00164948	JPN	Public_study__YachidaS_2019	47	female	30.7574		nd	Adenoma
SAMD00164949	JPN	Public_study__YachidaS_2019	49	female	19.7239		nd	Control
SAMD00164950	JPN	Public_study__YachidaS_2019	31	male	39.3283		nd	Control
SAMD00164951	JPN	Public_study__YachidaS_2019	52	female	22.5827		nd	Control
SAMD00164952	JPN	Public_study__YachidaS_2019	35	female	22.1893		nd	Control
SAMD00164953	JPN	Public_study__YachidaS_2019	57	male	30.1162		nd	Control
SAMD00164954	JPN	Public_study__YachidaS_2019	21	female	17.898		nd	Control
SAMD00164955	JPN	Public_study__YachidaS_2019	70	female	29.9643		nd	Control
SAMD00164956	JPN	Public_study__YachidaS_2019	50	male	21.4619		nd	Control
SAMD00164957	JPN	Public_study__YachidaS_2019	57	female	21.4844		nd	Control
SAMD00164958	JPN	Public_study__YachidaS_2019	52	male	27.6361		nd	Control
SAMD00164959	JPN	Public_study__YachidaS_2019	67	male	25.3934		nd	Adenoma
SAMD00164960	JPN	Public_study__YachidaS_2019	51	female	21.9076		nd	Control
SAMD00164961	JPN	Public_study__YachidaS_2019	61	female	17.0874		nd	Control
SAMD00164962	JPN	Public_study__YachidaS_2019	63	female	17.898		nd	Control
SAMD00164963	JPN	Public_study__YachidaS_2019	40	male	22.7732		nd	Control
SAMD00164964	JPN	Public_study__YachidaS_2019	70	male	17.9688		nd	Control
SAMD00164965	JPN	Public_study__YachidaS_2019	27	male	24.968		nd	Control
SAMD00164966	JPN	Public_study__YachidaS_2019	34	male	21.9281		nd	Control
SAMD00164967	JPN	Public_study__YachidaS_2019	75	female	30.2112		nd	Control
SAMD00164968	JPN	Public_study__YachidaS_2019	75	male	21.3039	CRC_stage_II	left_sided	CRC
SAMD00164969	JPN	Public_study__YachidaS_2019	37	male	22.1297		nd	Control
SAMD00164970	JPN	Public_study__YachidaS_2019	72	male	24.9135	CRC_stage_0	left_sided	CRC
SAMD00164971	JPN	Public_study__YachidaS_2019	49	female	19.2894	CRC_stage_III	right_sided	CRC
SAMD00164972	JPN	Public_study__YachidaS_2019	52	female	17.9089		nd	Control
SAMD00164973	JPN	Public_study__YachidaS_2019	55	female	21.0828		nd	Control
SAMD00164974	JPN	Public_study__YachidaS_2019	71	female	21.9289	CRC_stage_I	right_sided	CRC
SAMD00164975	JPN	Public_study__YachidaS_2019	48	female	29.5159	CRC_stage_III	left_sided	CRC
SAMD00164976	JPN	Public_study__YachidaS_2019	43	male	21.6333	CRC_stage_III	left_sided	CRC
SAMD00164977	JPN	Public_study__YachidaS_2019	60	male	19.1953	CRC_stage_III	left_sided	CRC
SAMD00164978	JPN	Public_study__YachidaS_2019	51	male	22.2291	CRC_stage_I	right_sided	CRC
SAMD00164979	JPN	Public_study__YachidaS_2019	69	male	22.7583	CRC_stage_0	right_sided	CRC
SAMD00164980	JPN	Public_study__YachidaS_2019	69	male	25.6801	CRC_stage_II	multiple_sites	CRC
SAMD00164981	JPN	Public_study__YachidaS_2019	76	male	21.9261	CRC_stage_0	left_sided	CRC
SAMD00164982	JPN	Public_study__YachidaS_2019	64	female	25.333	CRC_stage_III	left_sided	CRC
SAMD00164983	JPN	Public_study__YachidaS_2019	78	male	23.3091		nd	Control
SAMD00164984	JPN	Public_study__YachidaS_2019	64	female	29.6766	CRC_stage_0	right_sided	CRC
SAMD00164985	JPN	Public_study__YachidaS_2019	63	female	23.5556	CRC_stage_II	left_sided	CRC
SAMD00164986	JPN	Public_study__YachidaS_2019	73	male	22.8928		nd	Control
SAMD00164987	JPN	Public_study__YachidaS_2019	71	male	21.0498	CRC_stage_II	left_sided	CRC
SAMD00164988	JPN	Public_study__YachidaS_2019	72	female	20.3244	CRC_stage_0	left_sided	CRC
SAMD00164989	JPN	Public_study__YachidaS_2019	53	male	31.2314	CRC_stage_0	multiple_sites	CRC
SAMD00164990	JPN	Public_study__YachidaS_2019	64	male	26.2596	CRC_stage_III	left_sided	CRC
SAMD00164991	JPN	Public_study__YachidaS_2019	59	male	28.0664	CRC_stage_I	left_sided	CRC
SAMD00164992	JPN	Public_study__YachidaS_2019	68	female	25.2994	CRC_stage_II	left_sided	CRC
SAMD00164993	JPN	Public_study__YachidaS_2019	68	male	23.4375	CRC_stage_III	left_sided	CRC
SAMD00164994	JPN	Public_study__YachidaS_2019	40	male	22.5981	CRC_stage_III	right_sided	CRC
SAMD00164995	JPN	Public_study__YachidaS_2019	58	female	22.5069	CRC_stage_III	left_sided	CRC
SAMD00164996	JPN	Public_study__YachidaS_2019	58	male	22.2291		nd	Control
SAMD00164997	JPN	Public_study__YachidaS_2019	57	male	27.0169	CRC_stage_0	left_sided	CRC
SAMD00164998	JPN	Public_study__YachidaS_2019	61	male	27.102	CRC_stage_III	left_sided	CRC
SAMD00164999	JPN	Public_study__YachidaS_2019	76	female	21.5019		nd	Control
SAMD00165000	JPN	Public_study__YachidaS_2019	77	female	20.2694	CRC_stage_I	right_sided	CRC
SAMD00165001	JPN	Public_study__YachidaS_2019	70	male	22.68		nd	Control
SAMD00165002	JPN	Public_study__YachidaS_2019	45	male	22.2753	CRC_stage_I	left_sided	CRC
SAMD00165003	JPN	Public_study__YachidaS_2019	59	male	20.1995	CRC_stage_III	left_sided	CRC
SAMD00165004	JPN	Public_study__YachidaS_2019	41	female	26.079		nd	Control
SAMD00165005	JPN	Public_study__YachidaS_2019	67	male	23.6244	CRC_stage_II	left_sided	CRC
SAMD00165006	JPN	Public_study__YachidaS_2019	69	male	23.8751	CRC_stage_I	right_sided	CRC
SAMD00165007	JPN	Public_study__YachidaS_2019	68	female	22.4323	CRC_stage_III	right_sided	CRC
SAMD00165008	JPN	Public_study__YachidaS_2019	62	male	21.7079		nd	Control
SAMD00165009	JPN	Public_study__YachidaS_2019	73	female	21.4903	CRC_stage_0	right_sided	CRC
SAMD00165010	JPN	Public_study__YachidaS_2019	51	female	21.2306		nd	Control
SAMD00165011	JPN	Public_study__YachidaS_2019	55	male	22.5981	CRC_stage_I	right_sided	CRC
SAMD00165012	JPN	Public_study__YachidaS_2019	48	female	23.1911	CRC_stage_III	right_sided	CRC
SAMD00165013	JPN	Public_study__YachidaS_2019	45	female	18.9036		nd	Control
SAMD00165014	JPN	Public_study__YachidaS_2019	59	male	25.9516	CRC_stage_III	left_sided	CRC
SAMD00165015	JPN	Public_study__YachidaS_2019	60	female	18.5901		nd	Control
SAMD00165016	JPN	Public_study__YachidaS_2019	67	female	24.4444	CRC_stage_I	left_sided	CRC
SAMD00165017	JPN	Public_study__YachidaS_2019	74	female	23.5556	CRC_stage_II	right_sided	CRC
SAMD00165018	JPN	Public_study__YachidaS_2019	73	male	19.8413	CRC_stage_I	right_sided	CRC
SAMD00165019	JPN	Public_study__YachidaS_2019	46	female	20.5457	CRC_stage_II	left_sided	CRC
SAMD00165020	JPN	Public_study__YachidaS_2019	49	female	20.83		nd	Control
SAMD00165021	JPN	Public_study__YachidaS_2019	30	male			nd	Control
SAMD00165022	JPN	Public_study__YachidaS_2019	56	male	24.093		nd	Control
SAMD00165023	JPN	Public_study__YachidaS_2019	77	female	21.9261		nd	Control
SAMD00165024	JPN	Public_study__YachidaS_2019	64	female	21.0938		nd	Control
SAMD00165025	JPN	Public_study__YachidaS_2019	43	male	24.7409		nd	Control
SAMD00165026	JPN	Public_study__YachidaS_2019	55	female	19.7777		nd	Control
SAMD00165027	JPN	Public_study__YachidaS_2019	33	female	22.2063		nd	Control
SAMD00165028	JPN	Public_study__YachidaS_2019	74	female	19.91		nd	Control
SAMD00165029	JPN	Public_study__YachidaS_2019	46	male	21.7994		nd	Control
SAMD00165030	JPN	Public_study__YachidaS_2019	59	male	26.5338		nd	Control
SAMD00165031	JPN	Public_study__YachidaS_2019	65	female	18.2563		nd	Control
SAMD00165032	JPN	Public_study__YachidaS_2019	35	male	24.2215		nd	Control
SAMD00165033	JPN	Public_study__YachidaS_2019	38	female	17.8506		nd	Control
MMRS11288076ST-27-0-0	USA	Public_study__VogtmannE_2016	65	male	23.4908		nd	Control
MMRS11664448ST-27-0-0	USA	Public_study__VogtmannE_2016		nd			nd	Control
MMRS11932626ST-27-0-0	USA	Public_study__VogtmannE_2016	65	male	29.5648		nd	Control
MMRS12272136ST-27-0-0	USA	Public_study__VogtmannE_2016	51	male	25.8219	CRC_stage_II	left_sided	CRC
MMRS14379078ST-27-0-0	USA	Public_study__VogtmannE_2016	53	male	25.0149	CRC_stage_III	nd	CRC
MMRS14602194ST-27-0-0	USA	Public_study__VogtmannE_2016	84	female		CRC_stage_III	left_sided	CRC
MMRS15137911ST-27-0-0	USA	Public_study__VogtmannE_2016	64	female	35.6992	CRC_stage_III	left_sided	CRC
MMRS16644320ST-27-0-0	USA	Public_study__VogtmannE_2016	53	male	27.8913	CRC_stage_II	left_sided	CRC
MMRS17603756ST-27-0-0	USA	Public_study__VogtmannE_2016	63	female	16.8252		nd	Control
MMRS17963147ST-27-0-0	USA	Public_study__VogtmannE_2016	69	male	24.0683		nd	Control
MMRS18295921ST-27-0-0	USA	Public_study__VogtmannE_2016	42	male	22.0341	CRC_stage_IV	left_sided	CRC
MMRS20257302ST-27-0-0	USA	Public_study__VogtmannE_2016	62	female	20.6657		nd	Control
MMRS21365932ST-27-0-0	USA	Public_study__VogtmannE_2016	56	male	22.9551		nd	Control
MMRS24340226ST-27-0-0	USA	Public_study__VogtmannE_2016	70	male	25.0568	CRC_stage_III	right_sided	CRC
MMRS25211151ST-27-0-0	USA	Public_study__VogtmannE_2016	60	female	20.466		nd	Control
MMRS25641480ST-27-0-0	USA	Public_study__VogtmannE_2016	54	female	23.4908	CRC_stage_IV	left_sided	CRC
MMRS29805707ST-27-0-0	USA	Public_study__VogtmannE_2016	49	male	33.3784		nd	Control
MMRS31306426ST-27-0-0	USA	Public_study__VogtmannE_2016	73	male	25.8219	CRC_stage_IV	left_sided	CRC
MMRS32573774ST-27-0-0	USA	Public_study__VogtmannE_2016	82	male	20.5244		nd	Control
MMRS33294861ST-27-0-0	USA	Public_study__VogtmannE_2016	48	male	23.0859		nd	Control
MMRS34525504ST-27-0-0	USA	Public_study__VogtmannE_2016	71	male	24.7436	CRC_stage_II	right_sided	CRC
MMRS34569532ST-27-0-0	USA	Public_study__VogtmannE_2016	72	male	23.1498		nd	Control
MMRS35808664ST-27-0-0	USA	Public_study__VogtmannE_2016	63	male	31.5811		nd	Control
MMRS36405092ST-27-0-0	USA	Public_study__VogtmannE_2016	48	male	26.3984		nd	Control
MMRS38861560ST-27-0-0	USA	Public_study__VogtmannE_2016	76	female	22.1487		nd	Control
MMRS38954404ST-27-0-0	USA	Public_study__VogtmannE_2016	55	female	23.8049		nd	Control
MMRS39415781ST-27-0-0	USA	Public_study__VogtmannE_2016	70	female	28.6192		nd	Control
MMRS39582183ST-27-0-0	USA	Public_study__VogtmannE_2016	39	male	23.4605		nd	Control
MMRS40913371ST-27-0-0	USA	Public_study__VogtmannE_2016	76	female	26.8837		nd	Control
MMRS41266697ST-27-0-0	USA	Public_study__VogtmannE_2016	54	female	24.0212	CRC_stage_II	left_sided	CRC
MMRS41711735ST-27-0-0	USA	Public_study__VogtmannE_2016	58	male	21.1071	CRC_stage_IV	left_sided	CRC
MMRS42570301ST-27-0-0	USA	Public_study__VogtmannE_2016		nd			nd	Control
MMRS42780924ST-27-0-0	USA	Public_study__VogtmannE_2016	65	male	31.3777	CRC_stage_II	left_sided	CRC
MMRS43563715ST-27-0-0	USA	Public_study__VogtmannE_2016	71	male	22.5917	CRC_stage_III	left_sided	CRC
MMRS43939546ST-27-0-0	USA	Public_study__VogtmannE_2016	63	female	25.6828	CRC_stage_IV	right_sided	CRC
MMRS44197125ST-27-0-0	USA	Public_study__VogtmannE_2016	40	male	17.4321	CRC_stage_IV	left_sided	CRC
MMRS44203591ST-27-0-0	USA	Public_study__VogtmannE_2016	59	female	20.3691	CRC_stage_III	right_sided	CRC
MMRS44587603ST-27-0-0	USA	Public_study__VogtmannE_2016	66	female	31.4704	CRC_stage_IV	right_sided	CRC
MMRS47662059ST-27-0-0	USA	Public_study__VogtmannE_2016	74	male	23.5961	CRC_stage_II	right_sided	CRC
MMRS47685461ST-27-0-0	USA	Public_study__VogtmannE_2016	67	male	33.1972	CRC_stage_III	left_sided	CRC
MMRS48639115ST-27-0-0	USA	Public_study__VogtmannE_2016		nd			nd	Control
MMRS51307502ST-27-0-0	USA	Public_study__VogtmannE_2016	45	female	22.6188		nd	Control
MMRS51410669ST-27-0-0	USA	Public_study__VogtmannE_2016	65	male	21.1417	CRC_stage_II	right_sided	CRC
MMRS51728985ST-27-0-0	USA	Public_study__VogtmannE_2016	61	male	24.4097	CRC_stage_II	nd	CRC
MMRS51737257ST-27-0-0	USA	Public_study__VogtmannE_2016	63	male	25.3811		nd	Control
MMRS54246132ST-27-0-0	USA	Public_study__VogtmannE_2016	63	male	23.9606		nd	Control
MMRS54316675ST-27-0-0	USA	Public_study__VogtmannE_2016	55	male	29.6464	CRC_stage_III	left_sided	CRC
MMRS55294627ST-27-0-0	USA	Public_study__VogtmannE_2016	43	male	32.0256	CRC_stage_IV	nd	CRC
MMRS56137463ST-27-0-0	USA	Public_study__VogtmannE_2016	51	male	24.8066		nd	Control
MMRS57276462ST-27-0-0	USA	Public_study__VogtmannE_2016	67	male	30.5021		nd	Control
MMRS57569834ST-27-0-0	USA	Public_study__VogtmannE_2016	58	male	24.5308		nd	Control
MMRS59699117ST-27-0-0	USA	Public_study__VogtmannE_2016	85	male	22.8049	CRC_stage_III	left_sided	CRC
MMRS61683006ST-27-0-0	USA	Public_study__VogtmannE_2016	62	female	25.8219		nd	Control
MMRS62192467ST-27-0-0	USA	Public_study__VogtmannE_2016	70	female	31.1731		nd	Control
MMRS62376181ST-27-0-0	USA	Public_study__VogtmannE_2016	69	female	20.7988	CRC_stage_IV	right_sided	CRC
MMRS62666492ST-27-0-0	USA	Public_study__VogtmannE_2016	60	male	33.4284		nd	Control
MMRS64281211ST-27-0-0	USA	Public_study__VogtmannE_2016	71	male	27.8331	CRC_stage_III	left_sided	CRC
MMRS64281551ST-27-0-0	USA	Public_study__VogtmannE_2016	63	female	28.3191		nd	Control
MMRS65205033ST-27-0-0	USA	Public_study__VogtmannE_2016	89	female	22.6717	CRC_stage_IV	right_sided	CRC
MMRS65742083ST-27-0-0	USA	Public_study__VogtmannE_2016	63	male	24.777		nd	Control
MMRS65862658ST-27-0-0	USA	Public_study__VogtmannE_2016	72	male	23.6253		nd	Control
MMRS65945127ST-27-0-0	USA	Public_study__VogtmannE_2016	65	male	32.075	CRC_stage_III	left_sided	CRC
MMRS66868025ST-27-0-0	USA	Public_study__VogtmannE_2016	58	male	26.7756		nd	Control
MMRS67096717ST-27-0-0	USA	Public_study__VogtmannE_2016	79	male	35.1843		nd	Control
MMRS67247116ST-27-0-0	USA	Public_study__VogtmannE_2016	53	male	25.3941	CRC_stage_II	left_sided	CRC
MMRS67690541ST-27-0-0	USA	Public_study__VogtmannE_2016		nd			nd	Control
MMRS68630931ST-27-0-0	USA	Public_study__VogtmannE_2016	59	male	23.616		nd	Control
MMRS68910755ST-27-0-0	USA	Public_study__VogtmannE_2016	83	female	16.8252	CRC_stage_unlabelled	right_sided	CRC
MMRS71238091ST-27-0-0	USA	Public_study__VogtmannE_2016		nd			nd	Control
MMRS71762412ST-27-0-0	USA	Public_study__VogtmannE_2016	44	male	23.3649	CRC_stage_IV	left_sided	CRC
MMRS72802364ST-27-0-0	USA	Public_study__VogtmannE_2016	74	male		CRC_stage_III	right_sided	CRC
MMRS72980899ST-27-0-0	USA	Public_study__VogtmannE_2016	63	male	21.2547	CRC_stage_IV	nd	CRC
MMRS73787048ST-27-0-0	USA	Public_study__VogtmannE_2016	47	male	24.4049		nd	Control
MMRS77018926ST-27-0-0	USA	Public_study__VogtmannE_2016	40	male	23.7344	CRC_stage_IV	left_sided	CRC
MMRS77321055ST-27-0-0	USA	Public_study__VogtmannE_2016	31	male	19.6419	CRC_stage_III	left_sided	CRC
MMRS77487595ST-27-0-0	USA	Public_study__VogtmannE_2016	78	male	22.5511	CRC_stage_IV	left_sided	CRC
MMRS78791111ST-27-0-0	USA	Public_study__VogtmannE_2016	65	male	24.3253	CRC_stage_III	right_sided	CRC
MMRS79893829ST-27-0-0	USA	Public_study__VogtmannE_2016	66	male	28.2068		nd	Control
MMRS80093644ST-27-0-0	USA	Public_study__VogtmannE_2016	31	male	19.5756	CRC_stage_IV	left_sided	CRC
MMRS81130264ST-27-0-0	USA	Public_study__VogtmannE_2016	64	male	32.3539		nd	Control
MMRS81135225ST-27-0-0	USA	Public_study__VogtmannE_2016	57	male	25.1071		nd	Control
MMRS81194191ST-27-0-0	USA	Public_study__VogtmannE_2016	54	male	18.5595	CRC_stage_IV	right_sided	CRC
MMRS81671217ST-27-0-0	USA	Public_study__VogtmannE_2016	57	male	26.3839	CRC_stage_II	left_sided	CRC
MMRS84085284ST-27-0-0	USA	Public_study__VogtmannE_2016	68	male	22.1487		nd	Control
MMRS84159866ST-27-0-0	USA	Public_study__VogtmannE_2016	67	female	18.6357		nd	Control
MMRS84954772ST-27-0-0	USA	Public_study__VogtmannE_2016	56	male	25.8219	CRC_stage_III	left_sided	CRC
MMRS85382779ST-27-0-0	USA	Public_study__VogtmannE_2016	66	male	21.5676	CRC_stage_IV	left_sided	CRC
MMRS85438660ST-27-0-0	USA	Public_study__VogtmannE_2016	68	male	23.0103		nd	Control
MMRS85548821ST-27-0-0	USA	Public_study__VogtmannE_2016	71	male	23.242		nd	Control
MMRS86168210ST-27-0-0	USA	Public_study__VogtmannE_2016	79	male	21.2846		nd	Control
MMRS86178473ST-27-0-0	USA	Public_study__VogtmannE_2016	65	male	25.1022	CRC_stage_III	left_sided	CRC
MMRS86958796ST-27-0-0	USA	Public_study__VogtmannE_2016	55	female	31.6142	CRC_stage_III	left_sided	CRC
MMRS87723283ST-27-0-0	USA	Public_study__VogtmannE_2016	42	male	27.6124		nd	Control
MMRS88581325ST-27-0-0	USA	Public_study__VogtmannE_2016	73	female	23.9206		nd	Control
MMRS90191266ST-27-0-0	USA	Public_study__VogtmannE_2016	37	male	22.5009	CRC_stage_III	right_sided	CRC
MMRS91297590ST-27-0-0	USA	Public_study__VogtmannE_2016	36	male	21.3368		nd	Control
MMRS92544445ST-27-0-0	USA	Public_study__VogtmannE_2016	72	female	27.7981	CRC_stage_III	right_sided	CRC
MMRS92546335ST-27-0-0	USA	Public_study__VogtmannE_2016	42	female	27.2056		nd	Control
MMRS92727331ST-27-0-0	USA	Public_study__VogtmannE_2016		nd			nd	Control
MMRS93508324ST-27-0-0	USA	Public_study__VogtmannE_2016	71	female		CRC_stage_II	left_sided	CRC
MMRS93621581ST-27-0-0	USA	Public_study__VogtmannE_2016	60	male	23.1209		nd	Control
MMRS94549160ST-27-0-0	USA	Public_study__VogtmannE_2016	76	male	23.8159		nd	Control
MMRS95277876ST-27-0-0	USA	Public_study__VogtmannE_2016	48	male	21.5204		nd	Control
MMRS95479054ST-27-0-0	USA	Public_study__VogtmannE_2016	45	male	24.3636		nd	Control
MMRS95674036ST-27-0-0	USA	Public_study__VogtmannE_2016	68	female	38.3712		nd	Control
MMRS96422329ST-27-0-0	USA	Public_study__VogtmannE_2016	66	male	22.313	CRC_stage_II	left_sided	CRC
MMRS97052561ST-27-0-0	USA	Public_study__VogtmannE_2016	69	female	27.7597	CRC_stage_III	left_sided	CRC
MMRS97307143ST-27-0-0	USA	Public_study__VogtmannE_2016	56	male	22.7077		nd	Control
MMRS97327636ST-27-0-0	USA	Public_study__VogtmannE_2016	84	male	23.4776	CRC_stage_IV	nd	CRC
MMRS99045180ST-27-0-0	USA	Public_study__VogtmannE_2016	67	female	30.0354	CRC_stage_III	left_sided	CRC
SID31004	AUT	Public_study__FengQ_2015	64	male	29.35	CRC_stage_I	left_sided	CRC
SID31009	AUT	Public_study__FengQ_2015	68	male	32		nd	Control
SID31021	AUT	Public_study__FengQ_2015	60	female	22.1		nd	Control
SID31030	AUT	Public_study__FengQ_2015	70	male	34.11		nd	Adenoma
SID31071	AUT	Public_study__FengQ_2015	68	male	23.45		nd	Control
SID31112	AUT	Public_study__FengQ_2015	66	male	30.3		nd	Control
SID31129	AUT	Public_study__FengQ_2015	73	male	29.7		nd	Control
SID31137	AUT	Public_study__FengQ_2015	67	male	27.14		nd	Adenoma
SID31159	AUT	Public_study__FengQ_2015	73	male	17.99	CRC_stage_II	left_sided	CRC
SID31160	AUT	Public_study__FengQ_2015	67	female	30		nd	Control
SID31188	AUT	Public_study__FengQ_2015	65	male	28.03	CRC_stage_unlabelled	left_sided	CRC
SID31219	AUT	Public_study__FengQ_2015	74	female	28.3		nd	Control
SID31223	AUT	Public_study__FengQ_2015	65	female	23.31	CRC_stage_II	left_sided	CRC
SID31233	AUT	Public_study__FengQ_2015	62	male	26.88		nd	Adenoma
SID31236	AUT	Public_study__FengQ_2015	65	male	29.06		nd	Control
SID31237	AUT	Public_study__FengQ_2015	67	male	29.4	CRC_stage_II	right_sided	CRC
SID31256	AUT	Public_study__FengQ_2015	69	female	24.13		nd	Adenoma
SID31267	AUT	Public_study__FengQ_2015	67	male	22.79		nd	Control
SID31275	AUT	Public_study__FengQ_2015	62	male	30.1		nd	Adenoma
SID31276	AUT	Public_study__FengQ_2015	82	male	30.47	CRC_stage_0	right_sided	CRC
SID31282	AUT	Public_study__FengQ_2015	63	male	34.08		nd	Adenoma
SID31285	AUT	Public_study__FengQ_2015	84	male	27.28	CRC_stage_II	left_sided	CRC
SID31300	AUT	Public_study__FengQ_2015	68	female	21.7		nd	Control
SID31328	AUT	Public_study__FengQ_2015	63	male	30.9		nd	Control
SID31333	AUT	Public_study__FengQ_2015	68	male	22.2		nd	Control
SID31337	AUT	Public_study__FengQ_2015	62	male	35.43		nd	Adenoma
SID31343	AUT	Public_study__FengQ_2015	72	male	29.03		nd	Control
SID31360	AUT	Public_study__FengQ_2015	71	male	29.04		nd	Control
SID31367	AUT	Public_study__FengQ_2015	86	female	20.5	CRC_stage_I	right_sided	CRC
SID31379	AUT	Public_study__FengQ_2015	63	male	30.4		nd	Control
SID31398	AUT	Public_study__FengQ_2015	68	female	34.01		nd	Adenoma
SID31416	AUT	Public_study__FengQ_2015	72	male	31.8		nd	Control
SID31424	AUT	Public_study__FengQ_2015	68	female	24.84		nd	Adenoma
SID31428	AUT	Public_study__FengQ_2015	69	female	30		nd	Control
SID31431	AUT	Public_study__FengQ_2015	71	male	27.04		nd	Adenoma
SID31446	AUT	Public_study__FengQ_2015	84	female	31.22	CRC_stage_0	right_sided	CRC
SID31449	AUT	Public_study__FengQ_2015	63	male	30.77		nd	Adenoma
SID31450	AUT	Public_study__FengQ_2015	67	male	23.14		nd	Control
SID31452	AUT	Public_study__FengQ_2015	66	female	21.7		nd	Control
SID31455	AUT	Public_study__FengQ_2015	72	female	27.43		nd	Adenoma
SID31477	AUT	Public_study__FengQ_2015	78	female	31.24		nd	Adenoma
SID31489	AUT	Public_study__FengQ_2015	60	male	26.64	CRC_stage_I	left_sided	CRC
SID31493	AUT	Public_study__FengQ_2015	68	male	32.25	CRC_stage_0	left_sided	CRC
SID31501	AUT	Public_study__FengQ_2015	69	female	24.4		nd	Adenoma
SID31512	AUT	Public_study__FengQ_2015	64	male	29.3		nd	Control
SID31519	AUT	Public_study__FengQ_2015	65	male	28.9		nd	Control
SID31537	AUT	Public_study__FengQ_2015	70	female	31		nd	Control
SID31549	AUT	Public_study__FengQ_2015	84	female	27.77	CRC_stage_I	left_sided	CRC
SID31557	AUT	Public_study__FengQ_2015	74	female	28.5		nd	Control
SID31582	AUT	Public_study__FengQ_2015	77	male	25.7		nd	Adenoma
SID31637	AUT	Public_study__FengQ_2015	66	male	29.98		nd	Control
SID31685	AUT	Public_study__FengQ_2015	74	male	26.37	CRC_stage_I	left_sided	CRC
SID31700	AUT	Public_study__FengQ_2015	72	female	28.7		nd	Control
SID31705	AUT	Public_study__FengQ_2015	84	female	24.7		nd	Adenoma
SID31711	AUT	Public_study__FengQ_2015	66	male	30.02		nd	Control
SID31714	AUT	Public_study__FengQ_2015	69	female	28.3		nd	Control
SID31723	AUT	Public_study__FengQ_2015	69	female	22.4		nd	Control
SID31749	AUT	Public_study__FengQ_2015	70	male	31.25		nd	Control
SID31750	AUT	Public_study__FengQ_2015	66	male	34.04		nd	Control
SID31766	AUT	Public_study__FengQ_2015	73	female	32		nd	Control
SID31865	AUT	Public_study__FengQ_2015	55	female	23.34	CRC_stage_I	left_sided	CRC
SID31866	AUT	Public_study__FengQ_2015	73	female	29.75	CRC_stage_II	left_sided	CRC
SID31868	AUT	Public_study__FengQ_2015	64	female	24.09	CRC_stage_I	left_sided	CRC
SID31870	AUT	Public_study__FengQ_2015	63	male	25.88	CRC_stage_I	left_sided	CRC
SID31871	AUT	Public_study__FengQ_2015	72	male	28.41	CRC_stage_I	left_sided	CRC
SID31872	AUT	Public_study__FengQ_2015	46	male	30.86	CRC_stage_0	left_sided	CRC
SID31873	AUT	Public_study__FengQ_2015	73	male	24.82	CRC_stage_II	left_sided	CRC
SID31874	AUT	Public_study__FengQ_2015	74	female	29.17	CRC_stage_IV	left_sided	CRC
SID31875	AUT	Public_study__FengQ_2015	58	male	27.76	CRC_stage_I	left_sided	CRC
SID31876	AUT	Public_study__FengQ_2015	56	female	20.07	CRC_stage_III	left_sided	CRC
SID31877	AUT	Public_study__FengQ_2015	72	female	26.67	CRC_stage_III	left_sided	CRC
SID31878	AUT	Public_study__FengQ_2015	52	female	27.14	CRC_stage_III	left_sided	CRC
SID31879	AUT	Public_study__FengQ_2015	71	male	29.74	CRC_stage_III	left_sided	CRC
SID31880	AUT	Public_study__FengQ_2015	74	male	24.34	CRC_stage_III	right_sided	CRC
SID31881	AUT	Public_study__FengQ_2015	60	female	30.08	CRC_stage_III	left_sided	CRC
SID31883	AUT	Public_study__FengQ_2015	43	male	22.68	CRC_stage_II	left_sided	CRC
SID31884	AUT	Public_study__FengQ_2015	54	male	27.34	CRC_stage_0	left_sided	CRC
SID530002	AUT	Public_study__FengQ_2015	60	female	30		nd	Adenoma
SID530018	AUT	Public_study__FengQ_2015	56	male	29.41		nd	Adenoma
SID530026	AUT	Public_study__FengQ_2015	83	female	21.94		nd	Adenoma
SID530028	AUT	Public_study__FengQ_2015	67	male	33.23		nd	Adenoma
SID530039	AUT	Public_study__FengQ_2015	67	male	28.34		nd	Adenoma
SID530041	AUT	Public_study__FengQ_2015	69	male	21.46		nd	Adenoma
SID530050	AUT	Public_study__FengQ_2015	71	female	29		nd	Control
SID530052	AUT	Public_study__FengQ_2015	64	male	29.38		nd	Control
SID530054	AUT	Public_study__FengQ_2015	64	female	20.52		nd	Adenoma
SID530055	AUT	Public_study__FengQ_2015	64	male	22.78		nd	Control
SID530074	AUT	Public_study__FengQ_2015	68	female	22.1		nd	Control
SID530075	AUT	Public_study__FengQ_2015	63	male	34.14		nd	Control
SID530119	AUT	Public_study__FengQ_2015	70	male	31.6		nd	Control
SID530142	AUT	Public_study__FengQ_2015	61	female	22.8		nd	Adenoma
SID530154	AUT	Public_study__FengQ_2015	74	female	28.5		nd	Control
SID530163	AUT	Public_study__FengQ_2015	63	male	30.4		nd	Control
SID530167	AUT	Public_study__FengQ_2015	72	female	30		nd	Control
SID530168	AUT	Public_study__FengQ_2015	62	female	32.8		nd	Adenoma
SID530172	AUT	Public_study__FengQ_2015	63	male	27.4		nd	Adenoma
SID530177	AUT	Public_study__FengQ_2015	71	female	29		nd	Control
SID530185	AUT	Public_study__FengQ_2015	52	female	32.8		nd	Adenoma
SID530215	AUT	Public_study__FengQ_2015	65	male	31.22		nd	Control
SID530227	AUT	Public_study__FengQ_2015	68	female	22.4		nd	Control
SID530251	AUT	Public_study__FengQ_2015	72	male	31.8		nd	Control
SID530258	AUT	Public_study__FengQ_2015	65	male	22.03		nd	Control
SID530262	AUT	Public_study__FengQ_2015	64	male	29.3		nd	Adenoma
SID530295	AUT	Public_study__FengQ_2015	70	female	22.67		nd	Control
SID530297	AUT	Public_study__FengQ_2015	78	female	24		nd	Adenoma
SID530315	AUT	Public_study__FengQ_2015	75	female	31		nd	Control
SID530323	AUT	Public_study__FengQ_2015	71	male	24.8		nd	Adenoma
SID530331	AUT	Public_study__FengQ_2015	70	male	23.67		nd	Control
SID530348	AUT	Public_study__FengQ_2015	58	male	21.7		nd	Adenoma
SID530364	AUT	Public_study__FengQ_2015	63	male	31.17		nd	Control
SID530368	AUT	Public_study__FengQ_2015	70	female	22.8		nd	Control
SID530373	AUT	Public_study__FengQ_2015	47	female	25.78	CRC_stage_I	left_sided	CRC
SID530394	AUT	Public_study__FengQ_2015	67	female	22.58		nd	Control
SID530398	AUT	Public_study__FengQ_2015	80	male	26.47		nd	Adenoma
SID530403	AUT	Public_study__FengQ_2015	75	female	30.12		nd	Adenoma
SID530444	AUT	Public_study__FengQ_2015	62	female	22.1		nd	Control
SID530450	AUT	Public_study__FengQ_2015	48	male	25.61		nd	Adenoma
SID530451	AUT	Public_study__FengQ_2015	68	male	29.8		nd	Control
SID530558	AUT	Public_study__FengQ_2015	56	female	22.8		nd	Adenoma
SID530600	AUT	Public_study__FengQ_2015	70	female	25.2		nd	Adenoma
SID530623	AUT	Public_study__FengQ_2015	62	male	24.3		nd	Adenoma
SID530697	AUT	Public_study__FengQ_2015	63	female	30.47		nd	Adenoma
SID530705	AUT	Public_study__FengQ_2015	77	male	37.56		nd	Adenoma
SID530743	AUT	Public_study__FengQ_2015	66	female	22.65		nd	Adenoma
SID530756	AUT	Public_study__FengQ_2015	70	female	29.38		nd	Adenoma
SID530840	AUT	Public_study__FengQ_2015	74	female	24.13		nd	Adenoma
SID530867	AUT	Public_study__FengQ_2015	58	male	27.02		nd	Adenoma
SID530890	AUT	Public_study__FengQ_2015	77	male	29.41	CRC_stage_0	left_sided	CRC
SID531128	AUT	Public_study__FengQ_2015	52	male	25.73	CRC_stage_III	left_sided	CRC
SID531155	AUT	Public_study__FengQ_2015	72	female	24.22	CRC_stage_I	right_sided	CRC
SID531248	AUT	Public_study__FengQ_2015	79	male	26.3	CRC_stage_III	left_sided	CRC
SID531274	AUT	Public_study__FengQ_2015	77	male	19.16	CRC_stage_III	left_sided	CRC
SID531277	AUT	Public_study__FengQ_2015	64	male	29.07	CRC_stage_I	left_sided	CRC
SID531281	AUT	Public_study__FengQ_2015	72	female	27.12	CRC_stage_0	left_sided	CRC
SID531333	AUT	Public_study__FengQ_2015	69	male	29.94	CRC_stage_III	left_sided	CRC
SID531352	AUT	Public_study__FengQ_2015	66	male	22.6	CRC_stage_I	left_sided	CRC
SID531361	AUT	Public_study__FengQ_2015	72	female	23.83	CRC_stage_III	left_sided	CRC
SID531382	AUT	Public_study__FengQ_2015	65	male	29.74	CRC_stage_II	left_sided	CRC
SID531403	AUT	Public_study__FengQ_2015	59	female	29.2		nd	Adenoma
SID531414	AUT	Public_study__FengQ_2015	46	male	23.15		nd	Control
SID531416	AUT	Public_study__FengQ_2015	63	male	33.56	CRC_stage_I	left_sided	CRC
SID531424	AUT	Public_study__FengQ_2015	46	male	28.74		nd	Control
SID531469	AUT	Public_study__FengQ_2015	45	female	22.15	CRC_stage_I	left_sided	CRC
SID531663	AUT	Public_study__FengQ_2015	63	male	25.65		nd	Adenoma
SID531766	AUT	Public_study__FengQ_2015	72	male	24.34	CRC_stage_I	right_sided	CRC
SID531775	AUT	Public_study__FengQ_2015	77	female	23.5	CRC_stage_II	right_sided	CRC
SID532305	AUT	Public_study__FengQ_2015	56	female	43.58		nd	Adenoma
SID532749	AUT	Public_study__FengQ_2015	55	male	27.76		nd	Control
SID532779	AUT	Public_study__FengQ_2015	70	male	28.72		nd	Control
SID532796	AUT	Public_study__FengQ_2015	73	female	26.56		nd	Control
SID532802	AUT	Public_study__FengQ_2015	68	male	23.53		nd	Control
SID532826	AUT	Public_study__FengQ_2015	78	male	31.22		nd	Control
SID532832	AUT	Public_study__FengQ_2015	68	female	27.55		nd	Adenoma
SID532915	AUT	Public_study__FengQ_2015	43	female	22.65		nd	Control
CRC_MR_SBJ01C_17	ITA	Public_study__ThomasAM_2018b	51	male	20.8611	CRC_stage_unlabelled	nd	CRC
CRC_MR_SBJ02C_17	ITA	Public_study__ThomasAM_2018b	51	male	31.5617	CRC_stage_unlabelled	nd	CRC
CRC_MR_SBJ03H_17	ITA	Public_study__ThomasAM_2018b	52	male	23.7228		nd	Control
CRC_MR_SBJ04C_17	ITA	Public_study__ThomasAM_2018b	69	male	28.982	CRC_stage_unlabelled	nd	CRC
CRC_MR_SBJ05C_17	ITA	Public_study__ThomasAM_2018b	46	male	22.46	CRC_stage_unlabelled	nd	CRC
CRC_MR_SBJ06C_17	ITA	Public_study__ThomasAM_2018b	57	male	27.7769	CRC_stage_unlabelled	nd	CRC
CRC_MR_SBJ07C_17	ITA	Public_study__ThomasAM_2018b	38	male	27.0416	CRC_stage_unlabelled	nd	CRC
CRC_MR_SBJ10C_17	ITA	Public_study__ThomasAM_2018b	68	male	24.3025	CRC_stage_unlabelled	nd	CRC
CRC_MR_SBJ11C_17	ITA	Public_study__ThomasAM_2018b	68	female		CRC_stage_unlabelled	nd	CRC
CRC_MR_SBJ12C_17	ITA	Public_study__ThomasAM_2018b	65	male	29.5619	CRC_stage_unlabelled	nd	CRC
CRC_MR_SBJ16H_17	ITA	Public_study__ThomasAM_2018b	56	male	25.6896		nd	Control
CRC_MR_SBJ17H_17	ITA	Public_study__ThomasAM_2018b	50	male	23.597		nd	Control
CRC_MR_SBJ18H_17	ITA	Public_study__ThomasAM_2018b	54	male	25.1808		nd	Control
CRC_MR_SBJ20C_17	ITA	Public_study__ThomasAM_2018b	59	female	28.9993	CRC_stage_unlabelled	nd	CRC
CRC_MR_SBJ21H_17	ITA	Public_study__ThomasAM_2018b	67	female	20.4382		nd	Control
CRC_MR_SBJ22C_17	ITA	Public_study__ThomasAM_2018b	62	male	31.0979	CRC_stage_unlabelled	nd	CRC
CRC_MR_SBJ24H_17	ITA	Public_study__ThomasAM_2018b	66	male	19.7133		nd	Control
CRC_MR_SBJ25C_17	ITA	Public_study__ThomasAM_2018b	70	male	28.3737	CRC_stage_unlabelled	nd	CRC
CRC_MR_SBJ26C_17	ITA	Public_study__ThomasAM_2018b	56	female	27.8293	CRC_stage_unlabelled	nd	CRC
CRC_MR_SBJ27C_17	ITA	Public_study__ThomasAM_2018b	61	male	27.4406	CRC_stage_unlabelled	nd	CRC
CRC_MR_SBJ29C_17	ITA	Public_study__ThomasAM_2018b	65	male	25.3515	CRC_stage_unlabelled	nd	CRC
CRC_MR_SBJ31C_17	ITA	Public_study__ThomasAM_2018b	62	male	26.6436	CRC_stage_unlabelled	nd	CRC
CRC_MR_SBJ32C_17	ITA	Public_study__ThomasAM_2018b	39	female	20.5499	CRC_stage_unlabelled	nd	CRC
CRC_MR_SBJ33C_17	ITA	Public_study__ThomasAM_2018b	63	male	29.9616	CRC_stage_unlabelled	nd	CRC
CRC_MR_SBJ34H_17	ITA	Public_study__ThomasAM_2018b	58	female	20.3125		nd	Control
CRC_MR_SBJ35C_17	ITA	Public_study__ThomasAM_2018b	59	male	27.5802	CRC_stage_unlabelled	nd	CRC
CRC_MR_SBJ36C_17	ITA	Public_study__ThomasAM_2018b	51	female	19.433	CRC_stage_unlabelled	nd	CRC
CRC_MR_SBJ37H_17	ITA	Public_study__ThomasAM_2018b	58	female	17.6898		nd	Control
CRC_MR_SBJ39C_17	ITA	Public_study__ThomasAM_2018b	58	male	34.6861	CRC_stage_unlabelled	nd	CRC
CRC_MR_SBJ40C_17	ITA	Public_study__ThomasAM_2018b	59	male	38.5306	CRC_stage_unlabelled	nd	CRC
CRC_MR_SBJ42C_17	ITA	Public_study__ThomasAM_2018b	64	male	24.9337	CRC_stage_unlabelled	nd	CRC
CRC_MR_SBJ45H_17	ITA	Public_study__ThomasAM_2018b	54	male	24.4898		nd	Control
CRC_MR_SBJ46H_17	ITA	Public_study__ThomasAM_2018b	66	male	21.7051		nd	Control
CRC_MR_SBJ47C_17	ITA	Public_study__ThomasAM_2018b	50	female	19.8178	CRC_stage_unlabelled	nd	CRC
CRC_MR_SBJ49C_17	ITA	Public_study__ThomasAM_2018b	69	male	22.6422	CRC_stage_unlabelled	nd	CRC
CRC_MR_SBJ50C_17	ITA	Public_study__ThomasAM_2018b	56	male	25.1808	CRC_stage_unlabelled	nd	CRC
CRC_MR_SBJ51C_17	ITA	Public_study__ThomasAM_2018b	62	female	20.9572	CRC_stage_unlabelled	nd	CRC
CRC_MR_SBJ52C_17	ITA	Public_study__ThomasAM_2018b	66	female	28.0843	CRC_stage_unlabelled	nd	CRC
CRC_MR_SBJ53C_17	ITA	Public_study__ThomasAM_2018b	55	male	29.3658	CRC_stage_unlabelled	nd	CRC
CRC_MR_SBJ55C_17	ITA	Public_study__ThomasAM_2018b	67	male	29.0698	CRC_stage_unlabelled	nd	CRC
CRC_MR_SBJ57H_17	ITA	Public_study__ThomasAM_2018b	66	female	21.0938		nd	Control
CRC_MR_SBJ60H_17	ITA	Public_study__ThomasAM_2018b	56	male	23.4509		nd	Control
CRC_MR_SBJ61C_17	ITA	Public_study__ThomasAM_2018b	56	female	25.3906	CRC_stage_unlabelled	nd	CRC
CRC_MR_SBJ63H_17	ITA	Public_study__ThomasAM_2018b		female			nd	Control
CRC_MR_SBJ64C_17	ITA	Public_study__ThomasAM_2018b	48	male	25.2676	CRC_stage_unlabelled	nd	CRC
CRC_MR_SBJ65H_17	ITA	Public_study__ThomasAM_2018b	53	male	32.45		nd	Control
CRC_MR_SBJ67H_17	ITA	Public_study__ThomasAM_2018b	46	male	34.5271		nd	Control
CRC_MR_SBJ68H_17	ITA	Public_study__ThomasAM_2018b	60	female	28.125		nd	Control
CRC_MR_SBJ69H_17	ITA	Public_study__ThomasAM_2018b	62	male	28.6927		nd	Control
CRC_MR_SBJ73H_17	ITA	Public_study__ThomasAM_2018b	61	female	21.9671		nd	Control
CRC_MR_SBJ74H_17	ITA	Public_study__ThomasAM_2018b	69	female	26.3656		nd	Control
CRC_MR_SBJ75H_17	ITA	Public_study__ThomasAM_2018b	65	female	23.3844		nd	Control
CRC_MR_SBJ77H_17	ITA	Public_study__ThomasAM_2018b	64	female	21.3251		nd	Control
CRC_MR_SBJ78H_17	ITA	Public_study__ThomasAM_2018b	54	male	24.6914		nd	Control
CRC_MR_SBJ79H_17	ITA	Public_study__ThomasAM_2018b	67	male	26.3656		nd	Control
CRC_MR_SBJ80H_17	ITA	Public_study__ThomasAM_2018b	40	male	26.1493		nd	Control
CRC_MR_SBJ81H_17	ITA	Public_study__ThomasAM_2018b	60	female	23.8751		nd	Control
CRC_MR_SBJ82H_17	ITA	Public_study__ThomasAM_2018b	69	female	28.6501		nd	Control
CRC_MR_SBJ83H_17	ITA	Public_study__ThomasAM_2018b	47	male	26.2976		nd	Control
CRC_MR_SBJ84H_17	ITA	Public_study__ThomasAM_2018b	41	male	24.1633		nd	Control
GupDM_JP	IND	Public_study__GuptaA_2019	67	male	17.69	CRC_stage_III	left_sided	CRC
GupDM_JG	IND	Public_study__GuptaA_2019	71	male	18.07	CRC_stage_I	nd	CRC
GupDM_A4	IND	Public_study__GuptaA_2019	72	male	18.22	CRC_stage_III	nd	CRC
GupDM_JM	IND	Public_study__GuptaA_2019	60	male	18.33	CRC_stage_I	left_sided	CRC
GupDM_A13	IND	Public_study__GuptaA_2019	48	male	18.69	CRC_stage_II	left_sided	CRC
GupDM_JK	IND	Public_study__GuptaA_2019	66	female	18.73	CRC_stage_III	left_sided	CRC
GupDM_JI	IND	Public_study__GuptaA_2019	54	male	18.96	CRC_stage_I	nd	CRC
GupDM_A7	IND	Public_study__GuptaA_2019	59	male	19.1	CRC_stage_III	left_sided	CRC
GupDM_A2	IND	Public_study__GuptaA_2019	55	male	19.14	CRC_stage_III	left_sided	CRC
GupDM_A_11	IND	Public_study__GuptaA_2019	41	female	19.22	CRC_stage_I	left_sided	CRC
GupDM_JC	IND	Public_study__GuptaA_2019	61	male	19.47	CRC_stage_III	nd	CRC
GupDM_JN	IND	Public_study__GuptaA_2019	58	male	19.92	CRC_stage_I	left_sided	CRC
GupDM_JJ	IND	Public_study__GuptaA_2019	62	female	20.03	CRC_stage_IV	nd	CRC
GupDM_JO	IND	Public_study__GuptaA_2019	71	male	20.03	CRC_stage_III	left_sided	CRC
GupDM_A1	IND	Public_study__GuptaA_2019	62	male	20.08	CRC_stage_I	left_sided	CRC
GupDM_JE	IND	Public_study__GuptaA_2019	64	male	20.08	CRC_stage_I	left_sided	CRC
GupDM_A12	IND	Public_study__GuptaA_2019	65	male	20.32	CRC_stage_III	left_sided	CRC
GupDM_JL	IND	Public_study__GuptaA_2019	59	female	20.34	CRC_stage_III	left_sided	CRC
GupDM_A14	IND	Public_study__GuptaA_2019	56	male	20.45	CRC_stage_III	left_sided	CRC
GupDM_A8	IND	Public_study__GuptaA_2019	66	female	20.5	CRC_stage_I	nd	CRC
GupDM_A3	IND	Public_study__GuptaA_2019	49	male	20.83	CRC_stage_III	nd	CRC
GupDM_A10	IND	Public_study__GuptaA_2019	65	female	21.01	CRC_stage_III	nd	CRC
GupDM_A5	IND	Public_study__GuptaA_2019	75	female	21.21	CRC_stage_III	left_sided	CRC
GupDM_A_15	IND	Public_study__GuptaA_2019	59	male	21.4	CRC_stage_I	left_sided	CRC
GupDM_JH	IND	Public_study__GuptaA_2019	58	female	21.49	CRC_stage_III	left_sided	CRC
GupDM_JD	IND	Public_study__GuptaA_2019	57	male	21.7	CRC_stage_I	nd	CRC
GupDM_A9	IND	Public_study__GuptaA_2019	56	female	22.22	CRC_stage_III	left_sided	CRC
GupDM_A6	IND	Public_study__GuptaA_2019	58	female	22.67	CRC_stage_III	left_sided	CRC
GupDM_JB	IND	Public_study__GuptaA_2019	53	female	22.97	CRC_stage_III	left_sided	CRC
GupDM_JA	IND	Public_study__GuptaA_2019	47	female	23.81	CRC_stage_I	left_sided	CRC
GupDM_HAK	IND	Public_study__GuptaA_2019	29	female	22.03		nd	Control
GupDM_HAJ	IND	Public_study__GuptaA_2019	22	female	23.23		nd	Control
GupDM_HAI	IND	Public_study__GuptaA_2019	24	male	26.03		nd	Control
GupDM_HAH	IND	Public_study__GuptaA_2019	25	female	21.26		nd	Control
GupDM_HAG	IND	Public_study__GuptaA_2019	23	female	22.3		nd	Control
GupDM_HAL	IND	Public_study__GuptaA_2019	24	female	23.25		nd	Control
GupDM_HAM	IND	Public_study__GuptaA_2019	23	female	19.22		nd	Control
GupDM_HAN	IND	Public_study__GuptaA_2019	26	female	22.03		nd	Control
GupDM_HAO	IND	Public_study__GuptaA_2019	26	female	20.82		nd	Control
GupDM_HAP	IND	Public_study__GuptaA_2019	25	male	21.71		nd	Control
GupDM_HAR	IND	Public_study__GuptaA_2019	28	male	25.51		nd	Control
GupDM_HAT	IND	Public_study__GuptaA_2019	26	male	22.65		nd	Control
GupDM_HDF	IND	Public_study__GuptaA_2019	58	female	25.7		nd	Control
GupDM_HDB	IND	Public_study__GuptaA_2019	50	female	25.1		nd	Control
GupDM_HCY	IND	Public_study__GuptaA_2019	53	female	26.8		nd	Control
GupDM_HCL	IND	Public_study__GuptaA_2019	64	female	36.4		nd	Control
GupDM_HCU	IND	Public_study__GuptaA_2019	61	male	19.5		nd	Control
GupDM_HCV	IND	Public_study__GuptaA_2019	58	female	19.9		nd	Control
GupDM_HCQ	IND	Public_study__GuptaA_2019	52	female	23		nd	Control
GupDM_HCR	IND	Public_study__GuptaA_2019	62	male	20.8		nd	Control
GupDM_HCS	IND	Public_study__GuptaA_2019	50	female	17.9		nd	Control
GupDM_HCT	IND	Public_study__GuptaA_2019	58	male	19.2		nd	Control
GupDM_HCM	IND	Public_study__GuptaA_2019	62	female	22.9		nd	Control
GupDM_HCN	IND	Public_study__GuptaA_2019	57	male	17.9		nd	Control
GupDM_HCO	IND	Public_study__GuptaA_2019	57	female	20.8		nd	Control
GupDM_HCP	IND	Public_study__GuptaA_2019	71	male	19.2		nd	Control
GupDM_HP	IND	Public_study__GuptaA_2019	30	male	19.36		nd	Control
GupDM_HS	IND	Public_study__GuptaA_2019	25	male	18.3		nd	Control
GupDM_HR	IND	Public_study__GuptaA_2019	26	male	22.22		nd	Control
GupDM_HBR	IND	Public_study__GuptaA_2019	50	female	27.1		nd	Control
VF421	ITA	This_study_cohort4__ONCOBIOME_IIGM_IT	49	female	38.856	CRC_stage_III	left_sided	CRC
LILT_VF378	ITA	This_study_cohort4__ONCOBIOME_IIGM_IT	54	female	23.4375	CRC_stage_III	left_sided	CRC
VF399	ITA	This_study_cohort4__ONCOBIOME_IIGM_IT	54	female	28.6048	CRC_stage_I	left_sided	CRC
LILT_VF334	ITA	This_study_cohort4__ONCOBIOME_IIGM_IT	55	male	22.1453	CRC_stage_I	left_sided	CRC
VF419	ITA	This_study_cohort4__ONCOBIOME_IIGM_IT	56	male	27.7008	CRC_stage_unlabelled	left_sided	CRC
LILT_VF300_T016	ITA	This_study_cohort4__ONCOBIOME_IIGM_IT	57	male	30.0712	CRC_stage_III	right_sided	CRC
LILT_VF73_16	ITA	This_study_cohort4__ONCOBIOME_IIGM_IT	58	male	24.9135	CRC_stage_I	left_sided	CRC
VF417	ITA	This_study_cohort4__ONCOBIOME_IIGM_IT	58	male	21.2585	CRC_stage_unlabelled	left_sided	CRC
LILT_VF318	ITA	This_study_cohort4__ONCOBIOME_IIGM_IT	59	male	20.3619	CRC_stage_IV	left_sided	CRC
LILT_VF270_T017	ITA	This_study_cohort4__ONCOBIOME_IIGM_IT	60	male	21.6049	CRC_stage_II	left_sided	CRC
LILT_VF360	ITA	This_study_cohort4__ONCOBIOME_IIGM_IT	60	male	30.9304	CRC_stage_III	right_sided	CRC
LILT_VF234_T017	ITA	This_study_cohort4__ONCOBIOME_IIGM_IT	61	male	23.1481	CRC_stage_II	left_sided	CRC
VF403	ITA	This_study_cohort4__ONCOBIOME_IIGM_IT	62	female	27.0552	CRC_stage_III	left_sided	CRC
VF425	ITA	This_study_cohort4__ONCOBIOME_IIGM_IT	62	female	25.7117	CRC_stage_III	left_sided	CRC
LILT_VF106_16	ITA	This_study_cohort4__ONCOBIOME_IIGM_IT	63	male	44.0771	CRC_stage_II	left_sided	CRC
LILT_VF120_16	ITA	This_study_cohort4__ONCOBIOME_IIGM_IT	63	male	37.037	CRC_stage_III	left_sided	CRC
LILT_VF155_T017	ITA	This_study_cohort4__ONCOBIOME_IIGM_IT	63	female	19.6052	CRC_stage_II	right_sided	CRC
LILT_VF207_T017	ITA	This_study_cohort4__ONCOBIOME_IIGM_IT	63	male	25.4524	CRC_stage_II	transverse	CRC
LILT_VF379	ITA	This_study_cohort4__ONCOBIOME_IIGM_IT	63	female	16.5289	CRC_stage_II	left_sided	CRC
LILT_VF100_T016	ITA	This_study_cohort4__ONCOBIOME_IIGM_IT	64	male	30.0838	CRC_stage_I	right_sided	CRC
LILT_VF176_T017	ITA	This_study_cohort4__ONCOBIOME_IIGM_IT	64	male	23.1834	CRC_stage_III	right_sided	CRC
LILT_VF394	ITA	This_study_cohort4__ONCOBIOME_IIGM_IT	64	male	33.7925	CRC_stage_II	left_sided	CRC
LILT_VF174_T017	ITA	This_study_cohort4__ONCOBIOME_IIGM_IT	66	male	24.2215	CRC_stage_IV	left_sided	CRC
LILT_VF363	ITA	This_study_cohort4__ONCOBIOME_IIGM_IT	66	male	33.0579	CRC_stage_II	right_sided	CRC
LILT_VF71_16	ITA	This_study_cohort4__ONCOBIOME_IIGM_IT	67	female	21.2279	CRC_stage_II	transverse	CRC
LILT_VF142_T017	ITA	This_study_cohort4__ONCOBIOME_IIGM_IT	67	male	27.6817	CRC_stage_I	left_sided	CRC
LILT_VF145_T017	ITA	This_study_cohort4__ONCOBIOME_IIGM_IT	67	male	35.4938	CRC_stage_unlabelled	left_sided	CRC
VF401	ITA	This_study_cohort4__ONCOBIOME_IIGM_IT	68	male	25.1024	CRC_stage_IV	left_sided	CRC
VF402	ITA	This_study_cohort4__ONCOBIOME_IIGM_IT	68	female	27.968	CRC_stage_II	transverse	CRC
LILT_VF65_16	ITA	This_study_cohort4__ONCOBIOME_IIGM_IT	69	female	29.2421	CRC_stage_unlabelled	left_sided	CRC
LILT_VF232_T017	ITA	This_study_cohort4__ONCOBIOME_IIGM_IT	69	male	27.3356	CRC_stage_II	right_sided	CRC
VF412	ITA	This_study_cohort4__ONCOBIOME_IIGM_IT	69	female	25.8478	CRC_stage_III	right_sided	CRC
LILT_VF77_16	ITA	This_study_cohort4__ONCOBIOME_IIGM_IT	70	male	24.093	CRC_stage_III	left_sided	CRC
LILT_VF95_16	ITA	This_study_cohort4__ONCOBIOME_IIGM_IT	70	female	29.7778	CRC_stage_III	right_sided	CRC
LILT_VF385	ITA	This_study_cohort4__ONCOBIOME_IIGM_IT	71	female	20.202	CRC_stage_I	left_sided	CRC
LILT_VF392	ITA	This_study_cohort4__ONCOBIOME_IIGM_IT	71	male	21.1589	CRC_stage_III	right_sided	CRC
LILT_VF377	ITA	This_study_cohort4__ONCOBIOME_IIGM_IT	72	male	22.8194	CRC_stage_II	right_sided	CRC
LILT_VF29_16	ITA	This_study_cohort4__ONCOBIOME_IIGM_IT	74	male	24.9135	CRC_stage_III	left_sided	CRC
LILT_VF208_T017	ITA	This_study_cohort4__ONCOBIOME_IIGM_IT	74	male	22.7732	CRC_stage_III	left_sided	CRC
LILT_VF348	ITA	This_study_cohort4__ONCOBIOME_IIGM_IT	74	male		CRC_stage_III	left_sided	CRC
LILT_GF15_16	ITA	This_study_cohort4__ONCOBIOME_IIGM_IT	75	male		CRC_stage_unlabelled	nd	CRC
LILT_VF281_T017	ITA	This_study_cohort4__ONCOBIOME_IIGM_IT	76	male	26.1224	CRC_stage_III	right_sided	CRC
LILT_VF114_T017	ITA	This_study_cohort4__ONCOBIOME_IIGM_IT	77	male	22.5981	CRC_stage_unlabelled	left_sided	CRC
LILT_VF154_T017	ITA	This_study_cohort4__ONCOBIOME_IIGM_IT	77	male	22.4913	CRC_stage_I	left_sided	CRC
LILT_VF240_T017	ITA	This_study_cohort4__ONCOBIOME_IIGM_IT	77	female	28.6726	CRC_stage_II	left_sided	CRC
VF400	ITA	This_study_cohort4__ONCOBIOME_IIGM_IT	77	male	23.3844	CRC_stage_II	transverse	CRC
LILT_VF107_16	ITA	This_study_cohort4__ONCOBIOME_IIGM_IT	78	male	30.4218	CRC_stage_III	right_sided	CRC
LILT_VF264_T017	ITA	This_study_cohort4__ONCOBIOME_IIGM_IT	78	male	24.0741	CRC_stage_I	right_sided	CRC
LILT_VF313	ITA	This_study_cohort4__ONCOBIOME_IIGM_IT	78	female	21.3333	CRC_stage_III	right_sided	CRC
LILT_VF222	ITA	This_study_cohort4__ONCOBIOME_IIGM_IT	79	female	16.0037	CRC_stage_IV	right_sided	CRC
VF406	ITA	This_study_cohort4__ONCOBIOME_IIGM_IT	79	male		CRC_stage_III	left_sided	CRC
LILT_VF328	ITA	This_study_cohort4__ONCOBIOME_IIGM_IT	81	male	29.4118	CRC_stage_II	transverse	CRC
LILT_VF217_T017	ITA	This_study_cohort4__ONCOBIOME_IIGM_IT	82	male	27.968	CRC_stage_II	left_sided	CRC
VF423	ITA	This_study_cohort4__ONCOBIOME_IIGM_IT	82	male		CRC_stage_III	left_sided	CRC
LILT_VF166_T017	ITA	This_study_cohort4__ONCOBIOME_IIGM_IT	83	female	19.0311	CRC_stage_III	right_sided	CRC
LILT_VF251_T017	ITA	This_study_cohort4__ONCOBIOME_IIGM_IT	84	female	22.7732	CRC_stage_II	transverse	CRC
LILT_VF315	ITA	This_study_cohort4__ONCOBIOME_IIGM_IT	84	male	21.3333	CRC_stage_II	right_sided	CRC
VF404	ITA	This_study_cohort4__ONCOBIOME_IIGM_IT	85	female		CRC_stage_II	right_sided	CRC
LILT_VF167_T017	ITA	This_study_cohort4__ONCOBIOME_IIGM_IT	86	male	22.8571	CRC_stage_I	right_sided	CRC
LILT_VF273_T017	ITA	This_study_cohort4__ONCOBIOME_IIGM_IT	86	female	23.8751	CRC_stage_III	left_sided	CRC
LILT_VF138_T017	ITA	This_study_cohort4__ONCOBIOME_IIGM_IT	87	female		CRC_stage_I	left_sided	CRC
LILT_VF109_16	ITA	This_study_cohort4__ONCOBIOME_IIGM_IT	22	female	16.8242		nd	Control
LILT_VF63_16	ITA	This_study_cohort4__ONCOBIOME_IIGM_IT	24	female	17.0433		nd	Control
LILT_GF11_16	ITA	This_study_cohort4__ONCOBIOME_IIGM_IT	31	female	20.9366		nd	Control
LILT_VF311	ITA	This_study_cohort4__ONCOBIOME_IIGM_IT	39	male	23.5666		nd	Control
LILT_VF110_16	ITA	This_study_cohort4__ONCOBIOME_IIGM_IT	40	male	28.3782		nd	Control
LILT_GF04_16	ITA	This_study_cohort4__ONCOBIOME_IIGM_IT	41	male			nd	Control
LILT_VF05_16	ITA	This_study_cohort4__ONCOBIOME_IIGM_IT	43	male	24.6914		nd	Control
LILT_VF306	ITA	This_study_cohort4__ONCOBIOME_IIGM_IT	43	male	26.8809		nd	Control
LILT_VF75_16	ITA	This_study_cohort4__ONCOBIOME_IIGM_IT	45	male	32.6048		nd	Control
LILT_VF74_16	ITA	This_study_cohort4__ONCOBIOME_IIGM_IT	46	female	26.9896		nd	Control
LILT_VF303	ITA	This_study_cohort4__ONCOBIOME_IIGM_IT	46	female	16.4062		nd	Control
LILT_VF337	ITA	This_study_cohort4__ONCOBIOME_IIGM_IT	47	female	29.3848		nd	Control
LILT_VF12_16	ITA	This_study_cohort4__ONCOBIOME_IIGM_IT	49	female	18.4425		nd	Control
LILT_VF41_16	ITA	This_study_cohort4__ONCOBIOME_IIGM_IT	50	female	28.2828		nd	Control
LILT_VF76_16	ITA	This_study_cohort4__ONCOBIOME_IIGM_IT	50	male	22.5309		nd	Control
LILT_VF78_16_A	ITA	This_study_cohort4__ONCOBIOME_IIGM_IT	50	female	15.4266		nd	Control
LILT_VF243	ITA	This_study_cohort4__ONCOBIOME_IIGM_IT	50	female	21.0938		nd	Control
LILT_VF01_16	ITA	This_study_cohort4__ONCOBIOME_IIGM_IT	53	male	28.6661		nd	Control
LILT_VF14_16	ITA	This_study_cohort4__ONCOBIOME_IIGM_IT	54	female	25.9645		nd	Control
LILT_VF34_16	ITA	This_study_cohort4__ONCOBIOME_IIGM_IT	54	female	40		nd	Control
LILT_VF298	ITA	This_study_cohort4__ONCOBIOME_IIGM_IT	54	female	23.7118		nd	Control
LILT_VF81_16	ITA	This_study_cohort4__ONCOBIOME_IIGM_IT	56	female	36.8889		nd	Control
LILT_VF39_16	ITA	This_study_cohort4__ONCOBIOME_IIGM_IT	57	female	22.4766		nd	Control
LILT_VF84_16	ITA	This_study_cohort4__ONCOBIOME_IIGM_IT	58	male	23.6614		nd	Control
LILT_VF31_16	ITA	This_study_cohort4__ONCOBIOME_IIGM_IT	59	male	25.6055		nd	Control
LILT_VF10_T016	ITA	This_study_cohort4__ONCOBIOME_IIGM_IT	60	female	20.3428		nd	Control
LILT_VF43_16	ITA	This_study_cohort4__ONCOBIOME_IIGM_IT	60	male	21.6333		nd	Control
LILT_VF339	ITA	This_study_cohort4__ONCOBIOME_IIGM_IT	60	female	19.8791		nd	Control
LILT_VF380	ITA	This_study_cohort4__ONCOBIOME_IIGM_IT	60	male	31.2213		nd	Control
LILT_VF82_T016	ITA	This_study_cohort4__ONCOBIOME_IIGM_IT	61	female	32.0461		nd	Control
LILT_VF279_T016	ITA	This_study_cohort4__ONCOBIOME_IIGM_IT	61	male	22.46		nd	Control
LILT_VF326	ITA	This_study_cohort4__ONCOBIOME_IIGM_IT	62	female	17.2635		nd	Control
LILT_VF370	ITA	This_study_cohort4__ONCOBIOME_IIGM_IT	62	female	17.898		nd	Control
LILT_VF28_T016	ITA	This_study_cohort4__ONCOBIOME_IIGM_IT	63	female	28.1943		nd	Control
LILT_VF18_T016	ITA	This_study_cohort4__ONCOBIOME_IIGM_IT	64	male	26.5731		nd	Control
LILT_VF262_T016	ITA	This_study_cohort4__ONCOBIOME_IIGM_IT	64	male	27.0416		nd	Control
LILT_VF265_T016	ITA	This_study_cohort4__ONCOBIOME_IIGM_IT	64	male	24.811		nd	Control
LILT_VF189_T016	ITA	This_study_cohort4__ONCOBIOME_IIGM_IT	66	male	33.91		nd	Control
LILT_VF40_16	ITA	This_study_cohort4__ONCOBIOME_IIGM_IT	67	female	22.0604		nd	Control
LILT_VF140_T016	ITA	This_study_cohort4__ONCOBIOME_IIGM_IT	67	female	23.9995		nd	Control
LILT_VF255_T016	ITA	This_study_cohort4__ONCOBIOME_IIGM_IT	69	male	30.4709		nd	Control
LILT_VF261_T016	ITA	This_study_cohort4__ONCOBIOME_IIGM_IT	69	male	24.2215		nd	Control
LILT_VF06_16	ITA	This_study_cohort4__ONCOBIOME_IIGM_IT	70	female	20.202		nd	Control
LILT_VF170_T016	ITA	This_study_cohort4__ONCOBIOME_IIGM_IT	70	female	25.3906		nd	Control
LILT_VF259_T016	ITA	This_study_cohort4__ONCOBIOME_IIGM_IT	71	male	23.8751		nd	Control
LILT_VF00TL_16	ITA	This_study_cohort4__ONCOBIOME_IIGM_IT	71	male	25.1559		nd	Control
LILT_VF335	ITA	This_study_cohort4__ONCOBIOME_IIGM_IT	72	female	29.4321		nd	Control
LILT_VF171_T016	ITA	This_study_cohort4__ONCOBIOME_IIGM_IT	77	female			nd	Control
LILT_GF06_16	ITA	This_study_cohort4__ONCOBIOME_IIGM_IT	77	female	24.8016		nd	Control
LILT_VF293	ITA	This_study_cohort4__ONCOBIOME_IIGM_IT	79	male	30.4498		nd	Control
LILT_VF206_T016	ITA	This_study_cohort4__ONCOBIOME_IIGM_IT	80	male	23.7118		nd	Control
LILT_VF212_T016	ITA	This_study_cohort4__ONCOBIOME_IIGM_IT	80	female	32.9507		nd	Control
LILT_VF263_T016	ITA	This_study_cohort4__ONCOBIOME_IIGM_IT	81	female	28.5156		nd	Control
LILT_VF351	ITA	This_study_cohort4__ONCOBIOME_IIGM_IT	81	male	30.9917		nd	Control
LILT_VF192_T017	ITA	This_study_cohort4__ONCOBIOME_IIGM_IT	78	male	25.9095		nd	Adenoma
LILT_VF314	ITA	This_study_cohort4__ONCOBIOME_IIGM_IT	77	male	35.9954		nd	Adenoma
VF416	ITA	This_study_cohort4__ONCOBIOME_IIGM_IT	77	female	34.5473		nd	Adenoma
LILT_VF02_T016	ITA	This_study_cohort4__ONCOBIOME_IIGM_IT	73	female	30.6293		nd	Adenoma
LILT_VF04_16	ITA	This_study_cohort4__ONCOBIOME_IIGM_IT	70	female	21.3593		nd	Adenoma
LILT_VF07_16	ITA	This_study_cohort4__ONCOBIOME_IIGM_IT	64	female	25.3906		nd	Adenoma
LILT_VF30_16	ITA	This_study_cohort4__ONCOBIOME_IIGM_IT	52	female	20.7031		nd	Adenoma
LILT_VF32_T016	ITA	This_study_cohort4__ONCOBIOME_IIGM_IT	55	female	30.1162		nd	Adenoma
LILT_VF35_16	ITA	This_study_cohort4__ONCOBIOME_IIGM_IT	59	male	22.4913		nd	Adenoma
LILT_VF37_16	ITA	This_study_cohort4__ONCOBIOME_IIGM_IT	57	male	28.7347		nd	Adenoma
LILT_VF38_16	ITA	This_study_cohort4__ONCOBIOME_IIGM_IT	77	male	22.4913		nd	Adenoma
LILT_VF47_16	ITA	This_study_cohort4__ONCOBIOME_IIGM_IT	52	female	22.5827		nd	Adenoma
LILT_VF50_16	ITA	This_study_cohort4__ONCOBIOME_IIGM_IT	58	male	22.8374		nd	Adenoma
LILT_VF55_T017	ITA	This_study_cohort4__ONCOBIOME_IIGM_IT	77	male	24.281		nd	Adenoma
LILT_VF56_16	ITA	This_study_cohort4__ONCOBIOME_IIGM_IT	58	male	25.7959		nd	Adenoma
LILT_VF60_T016	ITA	This_study_cohort4__ONCOBIOME_IIGM_IT	63	female	21.4031		nd	Adenoma
LILT_VF62_T017	ITA	This_study_cohort4__ONCOBIOME_IIGM_IT	43	male	26.5118		nd	Adenoma
LILT_VF66_T017	ITA	This_study_cohort4__ONCOBIOME_IIGM_IT	58	female	24.6548		nd	Adenoma
LILT_VF67_16	ITA	This_study_cohort4__ONCOBIOME_IIGM_IT	69	male	23.597		nd	Adenoma
LILT_VF69_16	ITA	This_study_cohort4__ONCOBIOME_IIGM_IT	49	male	20.7476		nd	Adenoma
LILT_VF70_16	ITA	This_study_cohort4__ONCOBIOME_IIGM_IT	61	male	29.321		nd	Adenoma
LILT_VF90_16	ITA	This_study_cohort4__ONCOBIOME_IIGM_IT	56	male	29.4076		nd	Adenoma
LILT_VF97_16	ITA	This_study_cohort4__ONCOBIOME_IIGM_IT	70	male	27.6817		nd	Adenoma
LILT_VF102_T017	ITA	This_study_cohort4__ONCOBIOME_IIGM_IT	49	male	26.2773		nd	Adenoma
LILT_VF172_T017	ITA	This_study_cohort4__ONCOBIOME_IIGM_IT	67	male	26.3329		nd	Adenoma
LILT_VF197_T017	ITA	This_study_cohort4__ONCOBIOME_IIGM_IT	77	male	35.9954		nd	Adenoma
LILT_VF214_T016	ITA	This_study_cohort4__ONCOBIOME_IIGM_IT	60	male	23.9512		nd	Adenoma
LILT_VF301_T016	ITA	This_study_cohort4__ONCOBIOME_IIGM_IT	67	male			nd	Adenoma
VF397	ITA	This_study_cohort4__ONCOBIOME_IIGM_IT	83	male	23.5294		nd	Adenoma
LILT_VF382	ITA	This_study_cohort4__ONCOBIOME_IIGM_IT	81	male	30.9917		nd	Control
LILT_GF12_16	ITA	This_study_cohort4__ONCOBIOME_IIGM_IT	68	female	30.0781		nd	Adenoma
LILT_VF236_T017	ITA	This_study_cohort4__ONCOBIOME_IIGM_IT	87	male	20.6541	CRC_stage_unlabelled	left_sided	CRC
LILT_GF16_T017	ITA	This_study_cohort4__ONCOBIOME_IIGM_IT	77	female	20.202		nd	Adenoma
LILT_GF17_16	ITA	This_study_cohort4__ONCOBIOME_IIGM_IT	62	female	22.7694		nd	Adenoma
LILT_GF18_T016	ITA	This_study_cohort4__ONCOBIOME_IIGM_IT	55	male	18.937		nd	Adenoma
LILT_VF216_T017	ITA	This_study_cohort4__ONCOBIOME_IIGM_IT	84	male	22.206		nd	Control
LILT_VF346	ITA	This_study_cohort4__ONCOBIOME_IIGM_IT	57	female	43.6599	CRC_stage_III	left_sided	CRC
LILT_VF362	ITA	This_study_cohort4__ONCOBIOME_IIGM_IT	43	male	25.6612		nd	Control
LILT_VF390	ITA	This_study_cohort4__ONCOBIOME_IIGM_IT	57	male	34.7489	CRC_stage_I	left_sided	CRC
LILT_VF391	ITA	This_study_cohort4__ONCOBIOME_IIGM_IT	88	female	24.7325	CRC_stage_III	right_sided	CRC
SZAXPI003409-8	CHN	Public_study__YuJ_2015	64	male	23.1	CRC_stage_III	left_sided	CRC
SZAXPI003410-3	CHN	Public_study__YuJ_2015	73	male	23.8	CRC_stage_I	left_sided	CRC
SZAXPI003411-6	CHN	Public_study__YuJ_2015	67	female	24.7	CRC_stage_III	left_sided	CRC
SZAXPI003412-1	CHN	Public_study__YuJ_2015	56	male	25.6	CRC_stage_III	left_sided	CRC
SZAXPI003413-4	CHN	Public_study__YuJ_2015	59	female	20.7	CRC_stage_IV	left_sided	CRC
SZAXPI003414-3	CHN	Public_study__YuJ_2015	61	male	25.2	CRC_stage_III	left_sided	CRC
SZAXPI003415-12	CHN	Public_study__YuJ_2015	60	male	23.2	CRC_stage_III	left_sided	CRC
SZAXPI003416-4	CHN	Public_study__YuJ_2015	73	female	17.7	CRC_stage_I	left_sided	CRC
SZAXPI003417-4	CHN	Public_study__YuJ_2015	62	male	21.7		nd	Control
SZAXPI003418-8	CHN	Public_study__YuJ_2015	72	female	26.3	CRC_stage_II	right_sided	CRC
SZAXPI003419-6	CHN	Public_study__YuJ_2015	65	male	20.7		nd	Control
SZAXPI003420-4	CHN	Public_study__YuJ_2015	65	male	24.8	CRC_stage_I	left_sided	CRC
SZAXPI003421-5	CHN	Public_study__YuJ_2015	71	male	25.8	CRC_stage_I	left_sided	CRC
SZAXPI003422-11	CHN	Public_study__YuJ_2015	50	male	25.2	CRC_stage_I	left_sided	CRC
SZAXPI003423-8	CHN	Public_study__YuJ_2015	55	male	22.2	CRC_stage_IV	left_sided	CRC
SZAXPI003424-12	CHN	Public_study__YuJ_2015	77	male	21.7	CRC_stage_III	left_sided	CRC
SZAXPI003425-1	CHN	Public_study__YuJ_2015	45	female	23	CRC_stage_I	left_sided	CRC
SZAXPI003426-11	CHN	Public_study__YuJ_2015	89	female	23.7	CRC_stage_II	right_sided	CRC
SZAXPI003427-1	CHN	Public_study__YuJ_2015	58	female	21.6		nd	Control
SZAXPI003428-6	CHN	Public_study__YuJ_2015	58	female	23.9	CRC_stage_III	left_sided	CRC
SZAXPI003429-3	CHN	Public_study__YuJ_2015	68	male	21.7		nd	Control
SZAXPI003430-5	CHN	Public_study__YuJ_2015	64	female	29.1	CRC_stage_III	left_sided	CRC
SZAXPI003431-1	CHN	Public_study__YuJ_2015	75	female	28.7	CRC_stage_II	left_sided	CRC
SZAXPI003432-12	CHN	Public_study__YuJ_2015	73	male	22.7	CRC_stage_II	right_sided	CRC
SZAXPI003433-7	CHN	Public_study__YuJ_2015	62	female	21.4		nd	Control
SZAXPI003434-7	CHN	Public_study__YuJ_2015	80	male	24	CRC_stage_I	left_sided	CRC
SZAXPI003435-11	CHN	Public_study__YuJ_2015	67	male	23.1	CRC_stage_II	left_sided	CRC
SZAXPI003436-7	CHN	Public_study__YuJ_2015	61	female	22	CRC_stage_I	left_sided	CRC
SZAXPI003437-3	CHN	Public_study__YuJ_2015	63	male	24.4	CRC_stage_I	left_sided	CRC
SZAXPI015209-133	CHN	Public_study__YuJ_2015	51	female	19.6	CRC_stage_I	left_sided	CRC
SZAXPI015210-17	CHN	Public_study__YuJ_2015	64	male		CRC_stage_I	nd	CRC
SZAXPI015211-166	CHN	Public_study__YuJ_2015	74	female	28.7	CRC_stage_III	left_sided	CRC
SZAXPI015212-113	CHN	Public_study__YuJ_2015	68	male	20.4		nd	Control
SZAXPI015213-15	CHN	Public_study__YuJ_2015	83	female	30.4	CRC_stage_III	right_sided	CRC
SZAXPI015214-19	CHN	Public_study__YuJ_2015	70	male	24.6	CRC_stage_I	nd	CRC
SZAXPI015215-20	CHN	Public_study__YuJ_2015	56	male	25.9	CRC_stage_I	nd	CRC
SZAXPI015216-169	CHN	Public_study__YuJ_2015	54	male	17.9	CRC_stage_II	left_sided	CRC
SZAXPI015217-140	CHN	Public_study__YuJ_2015	74	male	26.8	CRC_stage_III	left_sided	CRC
SZAXPI015218-16	CHN	Public_study__YuJ_2015	57	male	23.2	CRC_stage_II	left_sided	CRC
SZAXPI015219-129	CHN	Public_study__YuJ_2015	54	female	29.7	CRC_stage_II	left_sided	CRC
SZAXPI015220-136	CHN	Public_study__YuJ_2015	62	male	22.7	CRC_stage_III	left_sided	CRC
SZAXPI015221-142	CHN	Public_study__YuJ_2015	54	female	25.6	CRC_stage_IV	left_sided	CRC
SZAXPI015222-123	CHN	Public_study__YuJ_2015	69	male	29	CRC_stage_I	left_sided	CRC
SZAXPI015223-158	CHN	Public_study__YuJ_2015	64	male	24.8	CRC_stage_II	left_sided	CRC
SZAXPI015224-13	CHN	Public_study__YuJ_2015	44	male	22.5	CRC_stage_I	left_sided	CRC
SZAXPI015225-18	CHN	Public_study__YuJ_2015	60	male	17.3	CRC_stage_IV	left_sided	CRC
SZAXPI015226-14	CHN	Public_study__YuJ_2015	73	male	24.5	CRC_stage_II	left_sided	CRC
SZAXPI015227-13	CHN	Public_study__YuJ_2015	62	female	32.5		nd	Control
SZAXPI015228-14	CHN	Public_study__YuJ_2015	58	male	22.3		nd	Control
SZAXPI015229-15	CHN	Public_study__YuJ_2015	64	male	24.8		nd	Control
SZAXPI015230-16	CHN	Public_study__YuJ_2015	65	female	35.1		nd	Control
SZAXPI015231-17	CHN	Public_study__YuJ_2015	62	male	23.5		nd	Control
SZAXPI015232-18	CHN	Public_study__YuJ_2015	69	female	24.9		nd	Control
SZAXPI015233-19	CHN	Public_study__YuJ_2015	55	male	26.4		nd	Control
SZAXPI015234-20	CHN	Public_study__YuJ_2015	64	female	26.4		nd	Control
SZAXPI015235-21	CHN	Public_study__YuJ_2015	59	male	25.6		nd	Control
SZAXPI015237-23	CHN	Public_study__YuJ_2015	70	male	21	CRC_stage_III	right_sided	CRC
SZAXPI015238-24	CHN	Public_study__YuJ_2015	71	female	26.7		nd	Control
SZAXPI015239-25	CHN	Public_study__YuJ_2015	51	male	21.9		nd	Control
SZAXPI015240-26	CHN	Public_study__YuJ_2015	50	male	20.5		nd	Control
SZAXPI015241-27	CHN	Public_study__YuJ_2015	64	male	24.7		nd	Control
SZAXPI015242-30	CHN	Public_study__YuJ_2015	50	male	23.3		nd	Control
SZAXPI015243-31	CHN	Public_study__YuJ_2015	66	female	22.4		nd	Control
SZAXPI015244-32	CHN	Public_study__YuJ_2015	52	male	28.4		nd	Control
SZAXPI015245-33	CHN	Public_study__YuJ_2015	64	male	25.6		nd	Control
SZAXPI015246-34	CHN	Public_study__YuJ_2015	58	male	23.1		nd	Control
SZAXPI015247-35	CHN	Public_study__YuJ_2015	64	female	17.1		nd	Control
SZAXPI015248-36	CHN	Public_study__YuJ_2015	65	male	22.4		nd	Control
SZAXPI015249-37	CHN	Public_study__YuJ_2015	53	male	19.7		nd	Control
SZAXPI015250-39	CHN	Public_study__YuJ_2015	64	female	21.1		nd	Control
SZAXPI015251-41	CHN	Public_study__YuJ_2015	68	female	24.9		nd	Control
SZAXPI015252-43	CHN	Public_study__YuJ_2015	53	male	23.4		nd	Control
SZAXPI015253-44	CHN	Public_study__YuJ_2015	64	female	22.7		nd	Control
SZAXPI015254-45	CHN	Public_study__YuJ_2015	61	male	21.5		nd	Control
SZAXPI015255-46	CHN	Public_study__YuJ_2015	62	female	21.1		nd	Control
SZAXPI015256-47	CHN	Public_study__YuJ_2015	64	male	24.1		nd	Control
SZAXPI015257-56	CHN	Public_study__YuJ_2015	55	male	22.3		nd	Control
SZAXPI015258-57	CHN	Public_study__YuJ_2015	64	female	22.6		nd	Control
SZAXPI015259-62	CHN	Public_study__YuJ_2015	71	female	23		nd	Control
SZAXPI015260-74	CHN	Public_study__YuJ_2015	64	female	22.2		nd	Control
SZAXPI015261-75	CHN	Public_study__YuJ_2015	65	male	22.5		nd	Control
SZAXPI015262-79	CHN	Public_study__YuJ_2015	73	female	24.1		nd	Control
SZAXPI015263-84	CHN	Public_study__YuJ_2015	54	male	27.7		nd	Control
SZAXPI015264-87	CHN	Public_study__YuJ_2015	65	female	21.2		nd	Control
SZAXPI015265-88	CHN	Public_study__YuJ_2015	60	male	22.5		nd	Control
SZAXPI015266-89	CHN	Public_study__YuJ_2015	58	male	26.3		nd	Control
SZAXPI015267-102	CHN	Public_study__YuJ_2015	64	female	21.3		nd	Control
SZAXPI015268-109	CHN	Public_study__YuJ_2015	69	male	23.8		nd	Control
SZAXPI015269-94	CHN	Public_study__YuJ_2015	65	female	20		nd	Control
SZAXPI015270-90	CHN	Public_study__YuJ_2015	59	male	23.7		nd	Control
SZAXPI015271-93	CHN	Public_study__YuJ_2015	70	female	22.2		nd	Control
SZAXPI015272-108	CHN	Public_study__YuJ_2015	61	male	23.7		nd	Control
SZAXPI015273-95	CHN	Public_study__YuJ_2015	52	male	24.6		nd	Control
SZAXPI015274-111	CHN	Public_study__YuJ_2015	58	male	24.5		nd	Control
SZAXPI017451-16	CHN	Public_study__YuJ_2015	60	male	20	CRC_stage_I	nd	CRC
SZAXPI017452-17	CHN	Public_study__YuJ_2015	77	male	24.5	CRC_stage_II	nd	CRC
SZAXPI017453-19	CHN	Public_study__YuJ_2015	59	female	27	CRC_stage_II	nd	CRC
SZAXPI017454-20	CHN	Public_study__YuJ_2015	71	female	21.2	CRC_stage_III	nd	CRC
SZAXPI017455-21	CHN	Public_study__YuJ_2015	56	male	31.3	CRC_stage_III	right_sided	CRC
SZAXPI017456-23	CHN	Public_study__YuJ_2015	77	male	22	CRC_stage_II	left_sided	CRC
SZAXPI017457-24	CHN	Public_study__YuJ_2015	77	male	23.5	CRC_stage_II	left_sided	CRC
SZAXPI017458-25	CHN	Public_study__YuJ_2015	83	female	22.8	CRC_stage_II	left_sided	CRC
SZAXPI017459-26	CHN	Public_study__YuJ_2015	79	female	25.8	CRC_stage_IV	nd	CRC
SZAXPI017460-27	CHN	Public_study__YuJ_2015	69	female	28.3	CRC_stage_IV	left_sided	CRC
SZAXPI017461-32	CHN	Public_study__YuJ_2015	62	male	23.5	CRC_stage_I	nd	CRC
SZAXPI017462-33	CHN	Public_study__YuJ_2015	78	male	27	CRC_stage_III	left_sided	CRC
SZAXPI017463-36	CHN	Public_study__YuJ_2015	49	female	22.6	CRC_stage_II	left_sided	CRC
SZAXPI017464-37	CHN	Public_study__YuJ_2015	81	male	18.2	CRC_stage_II	left_sided	CRC
SZAXPI017465-43	CHN	Public_study__YuJ_2015	63	female	28	CRC_stage_III	left_sided	CRC
SZAXPI017466-84	CHN	Public_study__YuJ_2015	59	male	24.5	CRC_stage_II	left_sided	CRC
SZAXPI017467-87	CHN	Public_study__YuJ_2015	73	male	22.1	CRC_stage_II	right_sided	CRC
SZAXPI017468-88	CHN	Public_study__YuJ_2015	76	male	21.9	CRC_stage_III	left_sided	CRC
SZAXPI017580-90	CHN	Public_study__YuJ_2015	74	female	17.9	CRC_stage_III	left_sided	CRC
SZAXPI017581-93	CHN	Public_study__YuJ_2015	51	male	26.9	CRC_stage_II	left_sided	CRC
SZAXPI017582-94	CHN	Public_study__YuJ_2015	74	male	24.2	CRC_stage_III	right_sided	CRC
SZAXPI017583-102	CHN	Public_study__YuJ_2015	77	male	20.2	CRC_stage_II	left_sided	CRC
SZAXPI017584-108	CHN	Public_study__YuJ_2015	34	male	19.4	CRC_stage_II	right_sided	CRC
SZAXPI017585-109	CHN	Public_study__YuJ_2015	70	female	26.7	CRC_stage_I	left_sided	CRC
SZAXPI017586-111	CHN	Public_study__YuJ_2015	83	female	18.9	CRC_stage_III	left_sided	CRC
SZAXPI017587-113	CHN	Public_study__YuJ_2015	68	male	21.5	CRC_stage_II	left_sided	CRC
SZAXPI017588-123	CHN	Public_study__YuJ_2015	79	male	26.8	CRC_stage_II	right_sided	CRC
SZAXPI017589-133	CHN	Public_study__YuJ_2015	64	female	28.3	CRC_stage_IV	right_sided	CRC
SZAXPI017590-136	CHN	Public_study__YuJ_2015	67	male	24.9	CRC_stage_III	left_sided	CRC
SZAXPI017591-140	CHN	Public_study__YuJ_2015	61	male	23.8		nd	Control
SZAXPI017592-142	CHN	Public_study__YuJ_2015	62	male	21.5		nd	Control
SZAXPI017593-158	CHN	Public_study__YuJ_2015	68	male	23.7	CRC_stage_III	left_sided	CRC
SZAXPI017594-166	CHN	Public_study__YuJ_2015	55	male	25.8	CRC_stage_III	left_sided	CRC
SZAXPI017595-169	CHN	Public_study__YuJ_2015	63	male	22.5	CRC_stage_IV	left_sided	CRC
Sample_S24761_CC_CRC698_FE_DNA_DIA	CZE	This_study_cohort3__ONCOBIOME_IIGM_CZ	77	female	23.3844	CRC_stage_I	nd	CRC
Sample_S24770_CC_CRC669_FE_DNA_DIA	CZE	This_study_cohort3__ONCOBIOME_IIGM_CZ	77	male	24.2215	CRC_stage_I	nd	CRC
Sample_S24951_CC_CRC673_FE_DNA_DIA	CZE	This_study_cohort3__ONCOBIOME_IIGM_CZ	54	male	20.7476	CRC_stage_III	nd	CRC
Sample_S24763_CC_CRC703_FE_DNA_DIA	CZE	This_study_cohort3__ONCOBIOME_IIGM_CZ	68	male	29.3878	CRC_stage_IV	nd	CRC
Sample_S24768_CC_CRC706_FE_DNA_DIA	CZE	This_study_cohort3__ONCOBIOME_IIGM_CZ	76	male	26.2649	CRC_stage_IV	nd	CRC
Sample_S24764_CC_CRC710_FE_DNA_DIA	CZE	This_study_cohort3__ONCOBIOME_IIGM_CZ	80	female		CRC_stage_I	nd	CRC
Sample_S24699_CC_CRC639_FE_DNA_DIA	CZE	This_study_cohort3__ONCOBIOME_IIGM_CZ	69	female	24.0741	CRC_stage_I	nd	CRC
Sample_S24702_CC_CRC645_FE_DNA_DIA	CZE	This_study_cohort3__ONCOBIOME_IIGM_CZ	60	female	18.5178	CRC_stage_I	nd	CRC
Sample_S24704_CC_CRC692_FE_DNA_DIA	CZE	This_study_cohort3__ONCOBIOME_IIGM_CZ	41	female	47.6299	CRC_stage_II	nd	CRC
Sample_S24947_CC_CRC695_FE_DNA_DIA	CZE	This_study_cohort3__ONCOBIOME_IIGM_CZ	59	male	23.3747	CRC_stage_IV	nd	CRC
Sample_S24762_CC_CRC708_FE_DNA_DIA	CZE	This_study_cohort3__ONCOBIOME_IIGM_CZ	43	male	31.2461	CRC_stage_IV	nd	CRC
CC_CRC752_FE_DNA_DIA	CZE	This_study_cohort3__ONCOBIOME_IIGM_CZ	58	male	19.5354	CRC_stage_II	nd	CRC
CC_CRC759_FE_DNA_DIA	CZE	This_study_cohort3__ONCOBIOME_IIGM_CZ	77	male	23.04	CRC_stage_II	nd	CRC
CC_CRC760_FE_DNA_DIA	CZE	This_study_cohort3__ONCOBIOME_IIGM_CZ	52	female	16.937	CRC_stage_III	nd	CRC
Sample_S24757_CC_P151_FE_DNA_DIA	CZE	This_study_cohort3__ONCOBIOME_IIGM_CZ	65	male	26.4463	CRC_stage_II	nd	CRC
Sample_S24938_CC_P155_FE_DNA_DIA	CZE	This_study_cohort3__ONCOBIOME_IIGM_CZ	69	male	24.977	CRC_stage_IV	nd	CRC
Sample_S24948_CC_P122_FE_DNA_DIA	CZE	This_study_cohort3__ONCOBIOME_IIGM_CZ	70	male	23.7812	CRC_stage_IV	nd	CRC
Sample_S24936_CC_P127_FE_DNA_DIA	CZE	This_study_cohort3__ONCOBIOME_IIGM_CZ	73	female	28.2284	CRC_stage_I	nd	CRC
Sample_S24748_CC_P130_FE_DNA_DIA	CZE	This_study_cohort3__ONCOBIOME_IIGM_CZ	75	female	21.7994	CRC_stage_III	nd	CRC
Sample_S24749_CC_P132_FE_DNA_DIA	CZE	This_study_cohort3__ONCOBIOME_IIGM_CZ	61	male	24.7252	CRC_stage_IV	nd	CRC
Sample_S24750_CC_P133_FE_DNA_DIA	CZE	This_study_cohort3__ONCOBIOME_IIGM_CZ	77	male	32.3232	CRC_stage_II	nd	CRC
Sample_S24751_CC_P134_FE_DNA_DIA	CZE	This_study_cohort3__ONCOBIOME_IIGM_CZ	60	male	22.8571	CRC_stage_III	nd	CRC
Sample_S24752_CC_P138_FE_DNA_DIA	CZE	This_study_cohort3__ONCOBIOME_IIGM_CZ	73	male	26.1224	CRC_stage_IV	nd	CRC
Sample_S24753_CC_P140_FE_DNA_DIA	CZE	This_study_cohort3__ONCOBIOME_IIGM_CZ	74	male	31.0204	CRC_stage_unlabelled	nd	CRC
Sample_S24754_CC_P143_FE_DNA_DIA	CZE	This_study_cohort3__ONCOBIOME_IIGM_CZ	79	female	17.9592	CRC_stage_II	nd	CRC
Sample_S24755_CC_P149_FE_DNA_DIA	CZE	This_study_cohort3__ONCOBIOME_IIGM_CZ	61	male	32.41	CRC_stage_III	nd	CRC
Sample_S24758_CC_P160_FE_DNA_DIA	CZE	This_study_cohort3__ONCOBIOME_IIGM_CZ	78	male	23.4375	CRC_stage_IV	nd	CRC
Sample_S24694_CC_CRC627_FE_DNA_DIA	CZE	This_study_cohort3__ONCOBIOME_IIGM_CZ	75	male	24.6914	CRC_stage_II	nd	CRC
Sample_S24695_CC_CRC633_FE_DNA_DIA	CZE	This_study_cohort3__ONCOBIOME_IIGM_CZ	76	male	30.4218	CRC_stage_IV	nd	CRC
Sample_S24696_CC_CRC634_FE_DNA_DIA	CZE	This_study_cohort3__ONCOBIOME_IIGM_CZ	88	male	26.0262	CRC_stage_III	nd	CRC
Sample_S24697_CC_CRC635_FE_DNA_DIA	CZE	This_study_cohort3__ONCOBIOME_IIGM_CZ	65	male	31.7418	CRC_stage_I	nd	CRC
Sample_S24698_CC_CRC638_FE_DNA_DIA	CZE	This_study_cohort3__ONCOBIOME_IIGM_CZ	74	male	25.5922	CRC_stage_IV	nd	CRC
Sample_S24700_CC_CRC641_FE_DNA_DIA	CZE	This_study_cohort3__ONCOBIOME_IIGM_CZ	69	male	23.6713	CRC_stage_I	nd	CRC
Sample_S24701_CC_CRC642_FE_DNA_DIA	CZE	This_study_cohort3__ONCOBIOME_IIGM_CZ	73	male	24.1115	CRC_stage_I	nd	CRC
Sample_S24703_CC_CRC652_FE_DNA_DIA	CZE	This_study_cohort3__ONCOBIOME_IIGM_CZ	68	male	29.5159	CRC_stage_II	nd	CRC
Sample_S24766_CC_CRC671_FE_DNA_DIA	CZE	This_study_cohort3__ONCOBIOME_IIGM_CZ	76	male	43.9427	CRC_stage_III	nd	CRC
Sample_S24767_CC_CRC691_FE_DNA_DIA	CZE	This_study_cohort3__ONCOBIOME_IIGM_CZ	56	female	23.4236	CRC_stage_I	nd	CRC
Sample_S24705_CC_CRC693_FE_DNA_DIA	CZE	This_study_cohort3__ONCOBIOME_IIGM_CZ	65	male	33.91	CRC_stage_III	nd	CRC
Sample_S24765_CC_CRC694_FE_DNA_DIA	CZE	This_study_cohort3__ONCOBIOME_IIGM_CZ	73	male	23.8895	CRC_stage_III	nd	CRC
CC_CRC757_FE_DNA_DIA	CZE	This_study_cohort3__ONCOBIOME_IIGM_CZ	65	male	32.3265	CRC_stage_III	nd	CRC
CC_CRC761_FE_DNA_DIA	CZE	This_study_cohort3__ONCOBIOME_IIGM_CZ	44	female	24.2188	CRC_stage_III	nd	CRC
Sample_S24742_CC_P118_FE_DNA_DIA	CZE	This_study_cohort3__ONCOBIOME_IIGM_CZ	74	male	27.4286	CRC_stage_II	nd	CRC
Sample_S24743_CC_P119_FE_DNA_DIA	CZE	This_study_cohort3__ONCOBIOME_IIGM_CZ	86	female	31.25	CRC_stage_III	nd	CRC
Sample_S24744_CC_P120_FE_DNA_DIA	CZE	This_study_cohort3__ONCOBIOME_IIGM_CZ	61	male	24.4898	CRC_stage_unlabelled	nd	CRC
Sample_S24745_CC_P126_FE_DNA_DIA	CZE	This_study_cohort3__ONCOBIOME_IIGM_CZ	88	male	25.9909	CRC_stage_IV	nd	CRC
Sample_S24746_CC_P128_FE_DNA_DIA	CZE	This_study_cohort3__ONCOBIOME_IIGM_CZ	74	male	29.4029	CRC_stage_II	nd	CRC
Sample_S24756_CC_P150_FE_DNA_DIA	CZE	This_study_cohort3__ONCOBIOME_IIGM_CZ	67	female	30.8463	CRC_stage_0	nd	CRC
Sample_S24769_CC_P154_FE_DNA_DIA	CZE	This_study_cohort3__ONCOBIOME_IIGM_CZ	66	male	31.935	CRC_stage_I	nd	CRC
Sample_S24939_CC_P158_FE_DNA_DIA	CZE	This_study_cohort3__ONCOBIOME_IIGM_CZ	65	female	29.0698	CRC_stage_I	nd	CRC
Sample_S24759_CC_P161_FE_DNA_DIA	CZE	This_study_cohort3__ONCOBIOME_IIGM_CZ	65	male	28.4091	CRC_stage_unlabelled	nd	CRC
Sample_S24760_CC_P162_FE_DNA_DIA	CZE	This_study_cohort3__ONCOBIOME_IIGM_CZ	80	female	23.0518	CRC_stage_II	nd	CRC
Sample_S24940_CC_P163_FE_DNA_DIA	CZE	This_study_cohort3__ONCOBIOME_IIGM_CZ	78	male	30.7958	CRC_stage_II	nd	CRC
Sample_S24949_CC_P166_FE_DNA_DIA	CZE	This_study_cohort3__ONCOBIOME_IIGM_CZ	40	female	26.7299	CRC_stage_III	nd	CRC
Sample_S24795_CC_P177_FE_DNA_DIA	CZE	This_study_cohort3__ONCOBIOME_IIGM_CZ	50	male	31.1227	CRC_stage_II	nd	CRC
CC_P181_DNA_DIA	CZE	This_study_cohort3__ONCOBIOME_IIGM_CZ	73	female	22.6474	CRC_stage_I	nd	CRC
Sample_S24950_CC_CRC707_FE_DNA_DIA	CZE	This_study_cohort3__ONCOBIOME_IIGM_CZ	67	male		CRC_stage_IV	nd	CRC
Sample_S24937_CC_P145_FE_DNA_DIA	CZE	This_study_cohort3__ONCOBIOME_IIGM_CZ	53	male	26.8274	CRC_stage_II	nd	CRC
Sample_S24717_CC_IK25_FE_DNA_DIA	CZE	This_study_cohort3__ONCOBIOME_IIGM_CZ	41	male	23.1241		nd	Control
Sample_S24787_CC_IK64_FE_DNA_DIA	CZE	This_study_cohort3__ONCOBIOME_IIGM_CZ	51	male	28.0899		nd	Control
CC_IK105_FE_DNA_DIA	CZE	This_study_cohort3__ONCOBIOME_IIGM_CZ	64	male	28.7037		nd	Control
Sample_S24712_CC_IK2_FE_DNA_DIA	CZE	This_study_cohort3__ONCOBIOME_IIGM_CZ	69	male	33.5146		nd	Control
Sample_S24711_CC_IK19_FE_DNA_DIA	CZE	This_study_cohort3__ONCOBIOME_IIGM_CZ	55	male	25.5354		nd	Control
Sample_S24793_CC_IK73_FE_DNA_DIA	CZE	This_study_cohort3__ONCOBIOME_IIGM_CZ	41	female	21.4533		nd	Control
CC_IK86_FE_DNA_DIA	CZE	This_study_cohort3__ONCOBIOME_IIGM_CZ	52	male	43.8707		nd	Control
CC_IK106_FE_DNA_DIA	CZE	This_study_cohort3__ONCOBIOME_IIGM_CZ	42	male	32.7442		nd	Control
CC_IK107_FE_DNA_DIA	CZE	This_study_cohort3__ONCOBIOME_IIGM_CZ	63	female	22.4913		nd	Control
CC_IK108_FE_DNA_DIA	CZE	This_study_cohort3__ONCOBIOME_IIGM_CZ	69	female	20.9572		nd	Control
CC_IK110_FE_DNA_DIA	CZE	This_study_cohort3__ONCOBIOME_IIGM_CZ	55	female	31.2314		nd	Control
Sample_S24732_CC_IK5_FE_DNA_DIA	CZE	This_study_cohort3__ONCOBIOME_IIGM_CZ	69	male	29.6751		nd	Control
Sample_S24781_CC_IK10_FE_DNA_DIA	CZE	This_study_cohort3__ONCOBIOME_IIGM_CZ	76	female	23.5304		nd	Control
Sample_S24707_CC_IK13_FE_DNA_DIA	CZE	This_study_cohort3__ONCOBIOME_IIGM_CZ	71	female	21.9671		nd	Control
Sample_S24709_CC_IK17_FE_DNA_DIA	CZE	This_study_cohort3__ONCOBIOME_IIGM_CZ	72	female	33.305		nd	Control
Sample_S24714_CC_IK22_FE_DNA_DIA	CZE	This_study_cohort3__ONCOBIOME_IIGM_CZ	51	male	28.0379		nd	Control
Sample_S24779_CC_IK27_FE_DNA_DIA	CZE	This_study_cohort3__ONCOBIOME_IIGM_CZ	23	female	23.3844		nd	Control
Sample_S24718_CC_IK28_FE_DNA_DIA	CZE	This_study_cohort3__ONCOBIOME_IIGM_CZ	66	female	34.5271		nd	Control
CC_IK33_FE_DNA_DIA	CZE	This_study_cohort3__ONCOBIOME_IIGM_CZ	71	female	34.5168		nd	Control
Sample_S24726_CC_IK40_FE_DNA_DIA	CZE	This_study_cohort3__ONCOBIOME_IIGM_CZ	54	female	41.1523		nd	Control
Sample_S24729_CC_IK45_FE_DNA_DIA	CZE	This_study_cohort3__ONCOBIOME_IIGM_CZ	66	male	27.1178		nd	Control
Sample_S24734_CC_IK52_FE_DNA_DIA	CZE	This_study_cohort3__ONCOBIOME_IIGM_CZ	65	female	29.3199		nd	Control
Sample_S24804_CC_IK54_FE_DNA_DIA	CZE	This_study_cohort3__ONCOBIOME_IIGM_CZ	44	female	21.9671		nd	Control
Sample_S24780_CC_IK55_FE_DNA_DIA	CZE	This_study_cohort3__ONCOBIOME_IIGM_CZ	40	female	25.6612		nd	Control
Sample_S24737_CC_IK57_FE_DNA_DIA	CZE	This_study_cohort3__ONCOBIOME_IIGM_CZ	48	female	23.03		nd	Control
Sample_S24788_CC_IK65_FE_DNA_DIA	CZE	This_study_cohort3__ONCOBIOME_IIGM_CZ	42	male	26.2966		nd	Control
Sample_S24796_CC_IK67_FE_DNA_DIA	CZE	This_study_cohort3__ONCOBIOME_IIGM_CZ	56	male	22.9854		nd	Control
Sample_S24797_CC_IK68_FE_DNA_DIA	CZE	This_study_cohort3__ONCOBIOME_IIGM_CZ	25	male	16.2292		nd	Control
Sample_S24792_CC_IK72_FE_DNA_DIA	CZE	This_study_cohort3__ONCOBIOME_IIGM_CZ	50	female	37.2615		nd	Control
Sample_S24794_CC_IK75_FE_DNA_DIA	CZE	This_study_cohort3__ONCOBIOME_IIGM_CZ	53	male	26.5118		nd	Control
Sample_S25189_CC_IK76_FE_DNA_DIA	CZE	This_study_cohort3__ONCOBIOME_IIGM_CZ	65	female	41.968		nd	Control
Sample_S24801_CC_IK80_FE_DNA_DIA	CZE	This_study_cohort3__ONCOBIOME_IIGM_CZ	66	female	23.8754		nd	Control
CC_IK81_FE_DNA_DIA	CZE	This_study_cohort3__ONCOBIOME_IIGM_CZ	54	male	24.9671		nd	Control
CC_IK82_FE_DNA_DIA	CZE	This_study_cohort3__ONCOBIOME_IIGM_CZ	53	female	23.7387		nd	Control
CC_IK103_FE_DNA_DIA	CZE	This_study_cohort3__ONCOBIOME_IIGM_CZ	54	female	31.975		nd	Control
CC_IK111_FE_DNA_DIA	CZE	This_study_cohort3__ONCOBIOME_IIGM_CZ	57	female	23.1206		nd	Control
CC_IK112_FE_DNA_DIA	CZE	This_study_cohort3__ONCOBIOME_IIGM_CZ	60	female	23.3844		nd	Control
Sample_S24725_CC_IK4_FE_DNA_DIA	CZE	This_study_cohort3__ONCOBIOME_IIGM_CZ	57	female	25.763		nd	Adenoma
Sample_S24740_CC_IK7_FE_DNA_DIA	CZE	This_study_cohort3__ONCOBIOME_IIGM_CZ	55	male	23.1481		nd	Adenoma
Sample_S24708_CC_IK15_FE_DNA_DIA	CZE	This_study_cohort3__ONCOBIOME_IIGM_CZ	68	female	28.5156		nd	Control
Sample_S24782_CC_IK30_FE_DNA_DIA	CZE	This_study_cohort3__ONCOBIOME_IIGM_CZ	59	male	28.4082		nd	Adenoma
Sample_S24720_CC_IK32_FE_DNA_DIA	CZE	This_study_cohort3__ONCOBIOME_IIGM_CZ	68	female	25.9701		nd	Adenoma
Sample_S24785_CC_IK62_FE_DNA_DIA	CZE	This_study_cohort3__ONCOBIOME_IIGM_CZ	59	female	22.5827		nd	Adenoma
Sample_S24798_CC_IK69_FE_DNA_DIA	CZE	This_study_cohort3__ONCOBIOME_IIGM_CZ	55	female	29.1363		nd	Adenoma
CC_IK93_FE_DNA_DIA	CZE	This_study_cohort3__ONCOBIOME_IIGM_CZ	51	male	28.634		nd	Adenoma
Sample_S24773_CC_IK3_FE_DNA_DIA	CZE	This_study_cohort3__ONCOBIOME_IIGM_CZ	62	male	31.7083		nd	Adenoma
Sample_S24741_CC_IK9_FE_DNA_DIA	CZE	This_study_cohort3__ONCOBIOME_IIGM_CZ	62	male	34.2857		nd	Adenoma
Sample_S24775_CC_IK34_FE_DNA_DIA	CZE	This_study_cohort3__ONCOBIOME_IIGM_CZ	65	male	28.5546		nd	Control
Sample_S24730_CC_IK47_FE_DNA_DIA	CZE	This_study_cohort3__ONCOBIOME_IIGM_CZ	76	female	23.6244		nd	Adenoma
Sample_S24733_CC_IK51_FE_DNA_DIA	CZE	This_study_cohort3__ONCOBIOME_IIGM_CZ	53	male	26.2346		nd	Control
Sample_S24784_CC_IK61_FE_DNA_DIA	CZE	This_study_cohort3__ONCOBIOME_IIGM_CZ	63	male	33.9592		nd	Adenoma
CC_IK89_FE_DNA_DIA	CZE	This_study_cohort3__ONCOBIOME_IIGM_CZ	64	male	31.0979		nd	Adenoma
Sample_S25187_CC_IK1_FE_DNA_DIA	CZE	This_study_cohort3__ONCOBIOME_IIGM_CZ	51	male	34.7178		nd	Control
Sample_S24715_CC_IK23_FE_DNA_DIA	CZE	This_study_cohort3__ONCOBIOME_IIGM_CZ	64	male	30.5241		nd	Adenoma
Sample_S24771_CC_IK26_FE_DNA_DIA	CZE	This_study_cohort3__ONCOBIOME_IIGM_CZ	74	male	26.7299		nd	Adenoma
Sample_S24722_CC_IK36_FE_DNA_DIA	CZE	This_study_cohort3__ONCOBIOME_IIGM_CZ	65	female	34.1598		nd	Control
Sample_S24723_CC_IK38_FE_DNA_DIA	CZE	This_study_cohort3__ONCOBIOME_IIGM_CZ	75	female	30.0781		nd	Control
Sample_S24777_CC_IK42_FE_DNA_DIA	CZE	This_study_cohort3__ONCOBIOME_IIGM_CZ	58	male	25.2801		nd	Adenoma
Sample_S24728_CC_IK43_FE_DNA_DIA	CZE	This_study_cohort3__ONCOBIOME_IIGM_CZ	59	male	28.634		nd	Control
Sample_S24803_CC_IK44_FE_DNA_DIA	CZE	This_study_cohort3__ONCOBIOME_IIGM_CZ	69	female	28.4799		nd	Adenoma
CC_IK50_FE_DNA_DIA	CZE	This_study_cohort3__ONCOBIOME_IIGM_CZ	64	female	27.102		nd	Adenoma
Sample_S24786_CC_IK63_FE_DNA_DIA	CZE	This_study_cohort3__ONCOBIOME_IIGM_CZ	68	female	31.5886		nd	Adenoma
CC_IK92_FE_DNA_DIA	CZE	This_study_cohort3__ONCOBIOME_IIGM_CZ	74	female	29.3848		nd	Control
CC_IK96_FE_DNA_DIA	CZE	This_study_cohort3__ONCOBIOME_IIGM_CZ	48	female	31.2175		nd	Adenoma
Sample_S24809_CC_IK77_FE_DNA_DIA	CZE	This_study_cohort3__ONCOBIOME_IIGM_CZ	69	female			nd	Control
Sample_S24747_CC_P129_FE_DNA_DIA	CZE	This_study_cohort3__ONCOBIOME_IIGM_CZ	79	male		CRC_stage_unlabelled	nd	CRC
Sample_S24952_CC_P144_FE_DNA_DIA	CZE	This_study_cohort3__ONCOBIOME_IIGM_CZ	74	female	26.03	CRC_stage_unlabelled	nd	CRC
CCMD11006829ST-21-0	DEU	Public_study__WirbelJ_2018	42	female	35	CRC_stage_II	left_sided	CRC
CCMD12232071ST-21-0	DEU	Public_study__WirbelJ_2018	75	male	28	CRC_stage_III	right_sided	CRC
CCMD13071240ST-21-0	DEU	Public_study__WirbelJ_2018	66	female	23	CRC_stage_II	right_sided	CRC
CCMD13934959ST-21-0	DEU	Public_study__WirbelJ_2018	56	male	27	CRC_stage_II	left_sided	CRC
CCMD14479708ST-21-0	DEU	Public_study__WirbelJ_2018	74	male	26	CRC_stage_IV	right_sided	CRC
CCMD18872694ST-21-0	DEU	Public_study__WirbelJ_2018	63	male	25	CRC_stage_III	left_sided	CRC
CCMD19497912ST-21-0	DEU	Public_study__WirbelJ_2018	53	female	32	CRC_stage_II	left_sided	CRC
CCMD23101338ST-21-0	DEU	Public_study__WirbelJ_2018	69	male	28	CRC_stage_I	left_sided	CRC
CCMD25511638ST-21-0	DEU	Public_study__WirbelJ_2018	72	female	24	CRC_stage_I	right_sided	CRC
CCMD25963797ST-21-0	DEU	Public_study__WirbelJ_2018	62	male	22	CRC_stage_II	left_sided	CRC
CCMD26709089ST-21-0	DEU	Public_study__WirbelJ_2018	66	male	26	CRC_stage_IV	left_sided	CRC
CCMD26925580ST-21-0	DEU	Public_study__WirbelJ_2018	42	male	27	CRC_stage_I	right_sided	CRC
CCMD34381688ST-21-0	DEU	Public_study__WirbelJ_2018	41	male	22	CRC_stage_III	left_sided	CRC
CCMD35802077ST-21-0	DEU	Public_study__WirbelJ_2018	71	male	30	CRC_stage_II	right_sided	CRC
CCMD40701343ST-21-0	DEU	Public_study__WirbelJ_2018	65	male	28	CRC_stage_II	left_sided	CRC
CCMD42428553ST-21-0	DEU	Public_study__WirbelJ_2018	87	male	22	CRC_stage_IV	left_sided	CRC
CCMD45988061ST-21-0	DEU	Public_study__WirbelJ_2018	62	female	27	CRC_stage_I	left_sided	CRC
CCMD46222674ST-21-0	DEU	Public_study__WirbelJ_2018	59	male	24	CRC_stage_IV	left_sided	CRC
CCMD46947453ST-21-0	DEU	Public_study__WirbelJ_2018	69	male	24	CRC_stage_I	left_sided	CRC
CCMD48236717ST-21-0	DEU	Public_study__WirbelJ_2018	58	female	32	CRC_stage_I	left_sided	CRC
CCMD50071957ST-21-0	DEU	Public_study__WirbelJ_2018	35	female	22	CRC_stage_II	left_sided	CRC
CCMD51864103ST-21-0	DEU	Public_study__WirbelJ_2018	58	male	25	CRC_stage_II	left_sided	CRC
CCMD60079086ST-21-0	DEU	Public_study__WirbelJ_2018	73	female	22	CRC_stage_I	left_sided	CRC
CCMD63399960ST-21-0	DEU	Public_study__WirbelJ_2018	51	male	28	CRC_stage_IV	left_sided	CRC
CCMD64503764ST-21-0	DEU	Public_study__WirbelJ_2018	66	male	31	CRC_stage_I	left_sided	CRC
CCMD64776337ST-21-0	DEU	Public_study__WirbelJ_2018	79	female	26	CRC_stage_I	left_sided	CRC
CCMD72895164ST-21-0	DEU	Public_study__WirbelJ_2018	34	male	27	CRC_stage_IV	left_sided	CRC
CCMD74930188ST-21-0	DEU	Public_study__WirbelJ_2018	67	male	30	CRC_stage_II	right_sided	CRC
CCMD79987997ST-21-0	DEU	Public_study__WirbelJ_2018	70	male	25	CRC_stage_I	left_sided	CRC
CCMD82866709ST-21-0	DEU	Public_study__WirbelJ_2018	77	female	26	CRC_stage_II	left_sided	CRC
CCMD86114146ST-21-0	DEU	Public_study__WirbelJ_2018	68	male	23	CRC_stage_IV	left_sided	CRC
CCMD86707194ST-21-0	DEU	Public_study__WirbelJ_2018	53	female	31	CRC_stage_I	right_sided	CRC
CCMD87156761ST-21-0	DEU	Public_study__WirbelJ_2018	55	male	28	CRC_stage_I	left_sided	CRC
CCMD88272491ST-21-0	DEU	Public_study__WirbelJ_2018	72	male	28	CRC_stage_0	left_sided	CRC
CCMD90311071ST-21-0	DEU	Public_study__WirbelJ_2018	43	female	22	CRC_stage_IV	right_sided	CRC
CCMD93344354ST-21-0	DEU	Public_study__WirbelJ_2018	51	male	30	CRC_stage_IV	left_sided	CRC
CCMD95433940ST-21-0	DEU	Public_study__WirbelJ_2018	49	female	30	CRC_stage_0	right_sided	CRC
CCMD96553385ST-21-0	DEU	Public_study__WirbelJ_2018	90	male	28	CRC_stage_III	right_sided	CRC
MMPU29365221ST	DEU	Public_study__WirbelJ_2018	34	male	23		nd	Control
MMPU68403337ST	DEU	Public_study__WirbelJ_2018	30	male	31		nd	Control
MMPU72854103ST	DEU	Public_study__WirbelJ_2018	34	male	21		nd	Control
MMPU84450604ST	DEU	Public_study__WirbelJ_2018	37	male	25		nd	Control
MMPU99077057ST	DEU	Public_study__WirbelJ_2018	49	male	26		nd	Control
CCMD10032470ST-11-0	DEU	Public_study__WirbelJ_2018	45	male	30.7		nd	Control
CCMD10191450ST-11-0	DEU	Public_study__WirbelJ_2018	62	female	28.5		nd	Control
CCMD15562448ST-11-0	DEU	Public_study__WirbelJ_2018	74	male	22.9		nd	Control
CCMD17410933ST-11-0	DEU	Public_study__WirbelJ_2018	59	female	22.5		nd	Control
CCMD18579000ST-11-0	DEU	Public_study__WirbelJ_2018	59	female	22.7		nd	Control
CCMD18829815ST-11-0	DEU	Public_study__WirbelJ_2018	62	female	27		nd	Control
CCMD19168690ST-11-0	DEU	Public_study__WirbelJ_2018	63	female	25.8	CRC_stage_II	nd	CRC
CCMD21593359ST-11-0	DEU	Public_study__WirbelJ_2018	85	female	19.7	CRC_stage_III	right_sided	CRC
CCMD21703880ST-11-0	DEU	Public_study__WirbelJ_2018	80	male	28.4	CRC_stage_III	right_sided	CRC
CCMD22852639ST-11-0	DEU	Public_study__WirbelJ_2018	50	female	23.4		nd	Control
CCMD23541216ST-11-0	DEU	Public_study__WirbelJ_2018	61	male	29.9		nd	Control
CCMD25475945ST-11-0	DEU	Public_study__WirbelJ_2018	59	female	22.1		nd	Control
CCMD26625622ST-11-0	DEU	Public_study__WirbelJ_2018	50	male	21.6		nd	Control
CCMD27463710ST-11-0	DEU	Public_study__WirbelJ_2018	81	male	26.1	CRC_stage_II	right_sided	CRC
CCMD27867141ST-11-0	DEU	Public_study__WirbelJ_2018	55	female	18		nd	Control
CCMD28738636ST-11-0	DEU	Public_study__WirbelJ_2018	73	male	24.8		nd	Control
CCMD29706695ST-11-0	DEU	Public_study__WirbelJ_2018	45	male	22.1		nd	Control
CCMD30626189ST-11-0	DEU	Public_study__WirbelJ_2018	51	male	26.3		nd	Control
CCMD30627121ST-11-0	DEU	Public_study__WirbelJ_2018	48	female	25.4		nd	Control
CCMD31009081ST-11-0	DEU	Public_study__WirbelJ_2018	64	male	26.8		nd	Control
CCMD31134579ST-11-0	DEU	Public_study__WirbelJ_2018	75	male	21.5		nd	Control
CCMD32288175ST-11-0	DEU	Public_study__WirbelJ_2018	57	female	22.2		nd	Control
CCMD32965613ST-11-0	DEU	Public_study__WirbelJ_2018	64	male	27.6		nd	Control
CCMD35081859ST-11-0	DEU	Public_study__WirbelJ_2018	60	female	25.8		nd	Control
CCMD35633353ST-11-0	DEU	Public_study__WirbelJ_2018	61	male	25.2	CRC_stage_IV	left_sided	CRC
CCMD35801800ST-11-0	DEU	Public_study__WirbelJ_2018	29	female	30.5		nd	Control
CCMD37575804ST-11-0	DEU	Public_study__WirbelJ_2018	44	male	25.1		nd	Control
CCMD38158721ST-11-0	DEU	Public_study__WirbelJ_2018	76	male	29.5		nd	Control
CCMD39157124ST-11-0	DEU	Public_study__WirbelJ_2018	56	male	25		nd	Control
CCMD39882286ST-11-0	DEU	Public_study__WirbelJ_2018	53	male	18.5		nd	Control
CCMD41202658ST-11-0	DEU	Public_study__WirbelJ_2018	61	female	25.4		nd	Control
CCMD41521570ST-11-0	DEU	Public_study__WirbelJ_2018	67	male	24.4		nd	Control
CCMD42956136ST-11-0	DEU	Public_study__WirbelJ_2018	67	female	30.1	CRC_stage_II	nd	CRC
CCMD45004878ST-11-0	DEU	Public_study__WirbelJ_2018	53	male	26.2		nd	Control
CCMD45812507ST-11-0	DEU	Public_study__WirbelJ_2018	75	male	30.1		nd	Control
CCMD46727384ST-11-0	DEU	Public_study__WirbelJ_2018	53	female	24.1		nd	Control
CCMD49025643ST-11-0	DEU	Public_study__WirbelJ_2018	41	male	23.8		nd	Control
CCMD49461418ST-11-0	DEU	Public_study__WirbelJ_2018	61	male	21.6	CRC_stage_III	left_sided	CRC
CCMD49942357ST-11-0	DEU	Public_study__WirbelJ_2018	46	male	26.3		nd	Control
CCMD50300306ST-11-0	DEU	Public_study__WirbelJ_2018	64	male	24.6		nd	Control
CCMD50529145ST-11-0	DEU	Public_study__WirbelJ_2018	63	female	20.2		nd	Control
CCMD50538120ST-11-0	DEU	Public_study__WirbelJ_2018	75	male	22.9		nd	Control
CCMD51154251ST-11-0	DEU	Public_study__WirbelJ_2018	50	male	22.6		nd	Control
CCMD51228890ST-11-0	DEU	Public_study__WirbelJ_2018	65	male	32.7		nd	Control
CCMD52117727ST-11-0	DEU	Public_study__WirbelJ_2018	79	male	22.4	CRC_stage_II	right_sided	CRC
CCMD52145360ST-11-0	DEU	Public_study__WirbelJ_2018	81	male	24	CRC_stage_III	left_sided	CRC
CCMD53508245ST-11-0	DEU	Public_study__WirbelJ_2018	61	male	27		nd	Control
CCMD53522274ST-11-0	DEU	Public_study__WirbelJ_2018	75	female	19.3		nd	Control
CCMD54057834ST-11-0	DEU	Public_study__WirbelJ_2018	57	female	21.2		nd	Control
CCMD56948710ST-11-0	DEU	Public_study__WirbelJ_2018	66	male	30.3		nd	Control
CCMD59540613ST-11-0	DEU	Public_study__WirbelJ_2018	64	male	25.4		nd	Control
CCMD59583015ST-11-0	DEU	Public_study__WirbelJ_2018	61	female	24.1	CRC_stage_III	left_sided	CRC
CCMD65222621ST-11-0	DEU	Public_study__WirbelJ_2018	63	female	28.8	CRC_stage_II	left_sided	CRC
CCMD65406197ST-11-0	DEU	Public_study__WirbelJ_2018	50	female	32.1	CRC_stage_0	nd	CRC
CCMD66848156ST-11-0	DEU	Public_study__WirbelJ_2018	64	female	21.1		nd	Control
CCMD67373733ST-11-0	DEU	Public_study__WirbelJ_2018	73	male	24.5		nd	Control
CCMD68973846ST-11-0	DEU	Public_study__WirbelJ_2018	64	female	22.8		nd	Control
CCMD71242853ST-11-0	DEU	Public_study__WirbelJ_2018	56	female	30	CRC_stage_I	left_sided	CRC
CCMD71915439ST-11-0	DEU	Public_study__WirbelJ_2018	60	female	35.8	CRC_stage_IV	left_sided	CRC
CCMD72666896ST-11-0	DEU	Public_study__WirbelJ_2018	58	female	23.8		nd	Control
CCMD72690923ST-11-0	DEU	Public_study__WirbelJ_2018	60	male	19.7	CRC_stage_II	left_sided	CRC
CCMD73128545ST-11-0	DEU	Public_study__WirbelJ_2018	57	female	22.2		nd	Control
CCMD74592084ST-11-0	DEU	Public_study__WirbelJ_2018	48	male	23		nd	Control
CCMD75147712ST-11-0	DEU	Public_study__WirbelJ_2018	53	female	23		nd	Control
CCMD76222476ST-11-0	DEU	Public_study__WirbelJ_2018	62	female	21.3	CRC_stage_III	left_sided	CRC
CCMD76409700ST-11-0	DEU	Public_study__WirbelJ_2018	60	female	23		nd	Control
CCMD79349503ST-11-0	DEU	Public_study__WirbelJ_2018	60	female	21.9	CRC_stage_I	left_sided	CRC
CCMD85481373ST-11-0	DEU	Public_study__WirbelJ_2018	69	female	25.3		nd	Control
CCMD85661207ST-11-0	DEU	Public_study__WirbelJ_2018	28	male	24.6		nd	Control
CCMD89107682ST-11-0	DEU	Public_study__WirbelJ_2018	54	female	24.6		nd	Control
CCMD89306485ST-11-0	DEU	Public_study__WirbelJ_2018	52	male	29.9	CRC_stage_II	left_sided	CRC
CCMD89643949ST-11-0	DEU	Public_study__WirbelJ_2018	51	female	25.6		nd	Control
CCMD89967135ST-11-0	DEU	Public_study__WirbelJ_2018	58	female	27		nd	Control
CCMD92404903ST-11-0	DEU	Public_study__WirbelJ_2018	66	female	13.3	CRC_stage_II	left_sided	CRC
CCMD93755960ST-11-0	DEU	Public_study__WirbelJ_2018	45	female	27.2		nd	Control
CCMD95431029ST-11-0	DEU	Public_study__WirbelJ_2018	84	male	24	CRC_stage_II	left_sided	CRC
CCMD95676152ST-11-0	DEU	Public_study__WirbelJ_2018	73	male	26.6	CRC_stage_I	left_sided	CRC
CCMD98198513ST-11-0	DEU	Public_study__WirbelJ_2018	59	female	32.3		nd	Control
CCMD98531134ST-11-0	DEU	Public_study__WirbelJ_2018	59	male	26.5	CRC_stage_IV	left_sided	CRC
CCMD98702133ST-11-0	DEU	Public_study__WirbelJ_2018	37	male	24.5		nd	Control
CCMD99440714ST-11-0	DEU	Public_study__WirbelJ_2018	39	male	24.9		nd	Control
CCMD99929634ST-11-0	DEU	Public_study__WirbelJ_2018	70	male	26.7		nd	Control
CCIS00146684ST-4-0	FRA	Public_study__ZellerG_2014	72	female	25		nd	Control
CCIS00281083ST-3-0	FRA	Public_study__ZellerG_2014	53	male	32		nd	Control
CCIS02124300ST-4-0	FRA	Public_study__ZellerG_2014	35	male	23		nd	Control
CCIS02379307ST-4-0	FRA	Public_study__ZellerG_2014	67	male	28	CRC_stage_I	right_sided	CRC
CCIS02856720ST-4-0	FRA	Public_study__ZellerG_2014	74	male	27		nd	Control
CCIS03473770ST-4-0	FRA	Public_study__ZellerG_2014	29	male	24		nd	Control
CCIS03857607ST-4-0	FRA	Public_study__ZellerG_2014	61	male	23		nd	Control
CCIS05314658ST-4-0	FRA	Public_study__ZellerG_2014	65	female	24		nd	Control
CCIS06260551ST-3-0	FRA	Public_study__ZellerG_2014	58	male	24	CRC_stage_IV	left_sided	CRC
CCIS07277498ST-4-0	FRA	Public_study__ZellerG_2014	63	male			nd	Control
CCIS07539127ST-4-0	FRA	Public_study__ZellerG_2014	77	female	22		nd	Control
CCIS07648107ST-4-0	FRA	Public_study__ZellerG_2014	62	female	21		nd	Control
CCIS08668806ST-3-0	FRA	Public_study__ZellerG_2014	63	male	26		nd	Adenoma
CCIS09568613ST-4-0	FRA	Public_study__ZellerG_2014	67	male	21		nd	Control
CCIS10706551ST-3-0	FRA	Public_study__ZellerG_2014	25	male	24		nd	Control
CCIS10793554ST-4-0	FRA	Public_study__ZellerG_2014	64	male	26		nd	Adenoma
CCIS11015875ST-4-0	FRA	Public_study__ZellerG_2014	62	male	26	CRC_stage_III	left_sided	CRC
CCIS11019776ST-4-0	FRA	Public_study__ZellerG_2014	58	male	22		nd	Adenoma
CCIS11354283ST-4-0	FRA	Public_study__ZellerG_2014	67	male	27		nd	Control
CCIS11362406ST-4-0	FRA	Public_study__ZellerG_2014	44	female	26		nd	Control
CCIS11558985ST-4-0	FRA	Public_study__ZellerG_2014	56	female			nd	Control
CCIS12370844ST-4-0	FRA	Public_study__ZellerG_2014	81	female	39	CRC_stage_I	left_sided	CRC
CCIS12656533ST-4-0	FRA	Public_study__ZellerG_2014	51	male	30	CRC_stage_IV	left_sided	CRC
CCIS13047523ST-4-0	FRA	Public_study__ZellerG_2014	70	male	22		nd	Control
CCIS14449628ST-4-0	FRA	Public_study__ZellerG_2014	59	female	20	CRC_stage_III	right_sided	CRC
CCIS15704761ST-4-0	FRA	Public_study__ZellerG_2014	56	female		CRC_stage_IV	left_sided	CRC
CCIS15794887ST-4-0	FRA	Public_study__ZellerG_2014	37	female	18		nd	Control
CCIS16326685ST-4-0	FRA	Public_study__ZellerG_2014	46	female	29		nd	Control
CCIS16383318ST-4-0	FRA	Public_study__ZellerG_2014	61	female	24		nd	Control
CCIS16561622ST-4-0	FRA	Public_study__ZellerG_2014	54	male	26		nd	Control
CCIS17669415ST-4-0	FRA	Public_study__ZellerG_2014	72	female	37	CRC_stage_I	left_sided	CRC
CCIS19142497ST-3-0	FRA	Public_study__ZellerG_2014	68	male	23		nd	Adenoma
CCIS20795251ST-4-0	FRA	Public_study__ZellerG_2014	71	female	23		nd	Control
CCIS21126322ST-4-0	FRA	Public_study__ZellerG_2014	59	male	25		nd	Control
CCIS21278152ST-4-0	FRA	Public_study__ZellerG_2014	63	male	25	CRC_stage_II	left_sided	CRC
CCIS22275061ST-4-0	FRA	Public_study__ZellerG_2014	62	male	29		nd	Adenoma
CCIS22416007ST-4-0	FRA	Public_study__ZellerG_2014	82	male	24	CRC_stage_IV	left_sided	CRC
CCIS22906510ST-20-0	FRA	Public_study__ZellerG_2014	77	male	23		nd	Adenoma
CCIS22958137ST-20-0	FRA	Public_study__ZellerG_2014	60	male	26	CRC_stage_IV	right_sided	CRC
CCIS23164343ST-4-0	FRA	Public_study__ZellerG_2014	62	male	23		nd	Control
CCIS24254057ST-4-0	FRA	Public_study__ZellerG_2014	69	female	24	CRC_stage_IV	right_sided	CRC
CCIS24898163ST-4-0	FRA	Public_study__ZellerG_2014	59	male	31		nd	Adenoma
CCIS25399172ST-4-0	FRA	Public_study__ZellerG_2014	60	male	27		nd	Adenoma
CCIS27304052ST-3-0	FRA	Public_study__ZellerG_2014	52	female	20		nd	Control
CCIS27927933ST-4-0	FRA	Public_study__ZellerG_2014	72	male	24		nd	Control
CCIS28384594ST-4-0	FRA	Public_study__ZellerG_2014	89	male	24		nd	Adenoma
CCIS29210128ST-4-0	FRA	Public_study__ZellerG_2014	64	male	27		nd	Control
CCIS29688262ST-20-0	FRA	Public_study__ZellerG_2014	50	male	25		nd	Control
CCIS31434951ST-20-0	FRA	Public_study__ZellerG_2014	66	male	24		nd	Adenoma
CCIS32105356ST-4-0	FRA	Public_study__ZellerG_2014	53	male	30		nd	Adenoma
CCIS32452666ST-4-0	FRA	Public_study__ZellerG_2014	68	male	26		nd	Control
CCIS33816588ST-4-0	FRA	Public_study__ZellerG_2014	64	male	21	CRC_stage_III	left_sided	CRC
CCIS34055159ST-4-0	FRA	Public_study__ZellerG_2014	80	male	29	CRC_stage_I	left_sided	CRC
CCIS34604008ST-4-0	FRA	Public_study__ZellerG_2014	63	female	27		nd	Control
CCIS35092938ST-4-0	FRA	Public_study__ZellerG_2014	62	female	21		nd	Adenoma
CCIS35100175ST-4-0	FRA	Public_study__ZellerG_2014	73	male	40	CRC_stage_I	left_sided	CRC
CCIS36699628ST-4-0	FRA	Public_study__ZellerG_2014	68	female	25		nd	Control
CCIS36797902ST-4-0	FRA	Public_study__ZellerG_2014	63	male	25		nd	Control
CCIS37250421ST-4-0	FRA	Public_study__ZellerG_2014	59	female	21		nd	Adenoma
CCIS38765456ST-20-0	FRA	Public_study__ZellerG_2014	79	female	22	CRC_stage_IV	left_sided	CRC
CCIS40244499ST-3-0	FRA	Public_study__ZellerG_2014	87	female	32	CRC_stage_II	right_sided	CRC
CCIS41222843ST-4-0	FRA	Public_study__ZellerG_2014	73	female	24	CRC_stage_III	left_sided	CRC
CCIS41288781ST-4-0	FRA	Public_study__ZellerG_2014	74	female	19	CRC_stage_II	right_sided	CRC
CCIS41548810ST-4-0	FRA	Public_study__ZellerG_2014	78	male	19	CRC_stage_IV	left_sided	CRC
CCIS41692898ST-4-0	FRA	Public_study__ZellerG_2014	67	female	28		nd	Control
CCIS41806458ST-4-0	FRA	Public_study__ZellerG_2014	59	female			nd	Adenoma
CCIS44093303ST-4-0	FRA	Public_study__ZellerG_2014	62	female	20		nd	Control
CCIS44676181ST-4-0	FRA	Public_study__ZellerG_2014	48	female	21		nd	Adenoma
CCIS44743950ST-4-0	FRA	Public_study__ZellerG_2014	66	male	22		nd	Adenoma
CCIS44757994ST-4-0	FRA	Public_study__ZellerG_2014	75	male	37	CRC_stage_III	left_sided	CRC
CCIS45571137ST-3-0	FRA	Public_study__ZellerG_2014	55	female	20		nd	Control
CCIS45793747ST-4-0	FRA	Public_study__ZellerG_2014	67	male	25		nd	Control
CCIS46047672ST-4-0	FRA	Public_study__ZellerG_2014	65	male	24	CRC_stage_IV	left_sided	CRC
CCIS46467422ST-4-0	FRA	Public_study__ZellerG_2014	54	female	22	CRC_stage_III	right_sided	CRC
CCIS47284573ST-4-0	FRA	Public_study__ZellerG_2014	67	male	25	CRC_stage_III	left_sided	CRC
CCIS47745468ST-4-0	FRA	Public_study__ZellerG_2014	63	male	27		nd	Adenoma
CCIS48174381ST-4-0	FRA	Public_study__ZellerG_2014	66	male	25		nd	Control
CCIS48507077ST-4-0	FRA	Public_study__ZellerG_2014	72	female	32		nd	Adenoma
CCIS48579360ST-4-0	FRA	Public_study__ZellerG_2014	52	female	23		nd	Adenoma
CCIS48725289ST-4-0	FRA	Public_study__ZellerG_2014	62	female	21	CRC_stage_I	left_sided	CRC
CCIS50003399ST-4-0	FRA	Public_study__ZellerG_2014	66	female	28		nd	Control
CCIS50148151ST-4-0	FRA	Public_study__ZellerG_2014	87	female	15	CRC_stage_III	right_sided	CRC
CCIS50369211ST-20-0	FRA	Public_study__ZellerG_2014	53	female	33		nd	Adenoma
CCIS50471204ST-4-0	FRA	Public_study__ZellerG_2014	61	female	23		nd	Control
CCIS50561855ST-4-0	FRA	Public_study__ZellerG_2014	60	female	26		nd	Adenoma
CCIS51595129ST-4-0	FRA	Public_study__ZellerG_2014	63	female	22		nd	Control
CCIS51667829ST-4-0	FRA	Public_study__ZellerG_2014	63	male	26		nd	Adenoma
CCIS52234160ST-4-0	FRA	Public_study__ZellerG_2014	64	male	28		nd	Adenoma
CCIS52370277ST-4-0	FRA	Public_study__ZellerG_2014	53	male	25	CRC_stage_IV	left_sided	CRC
CCIS53043478ST-4-0	FRA	Public_study__ZellerG_2014	72	male	22	CRC_stage_IV	left_sided	CRC
CCIS53355328ST-4-0	FRA	Public_study__ZellerG_2014	76	male		CRC_stage_I	left_sided	CRC
CCIS53557295ST-4-0	FRA	Public_study__ZellerG_2014	45	male	24		nd	Adenoma
CCIS54027808ST-4-0	FRA	Public_study__ZellerG_2014	52	male	33		nd	Adenoma
CCIS55230578ST-4-0	FRA	Public_study__ZellerG_2014	64	male	30	CRC_stage_IV	right_sided	CRC
CCIS55531770ST-4-0	FRA	Public_study__ZellerG_2014	45	female	24		nd	Adenoma
CCIS56503244ST-3-0	FRA	Public_study__ZellerG_2014	68	male	21		nd	Adenoma
CCIS58234805ST-4-0	FRA	Public_study__ZellerG_2014	70	female	26	CRC_stage_III	left_sided	CRC
CCIS59132091ST-4-0	FRA	Public_study__ZellerG_2014	80	female	23	CRC_stage_I	left_sided	CRC
CCIS59903910ST-4-0	FRA	Public_study__ZellerG_2014	76	female	34		nd	Adenoma
CCIS61287323ST-4-0	FRA	Public_study__ZellerG_2014	76	male	25	CRC_stage_II	left_sided	CRC
CCIS62605362ST-3-0	FRA	Public_study__ZellerG_2014	56	female	23	CRC_stage_II	right_sided	CRC
CCIS62794166ST-4-0	FRA	Public_study__ZellerG_2014	68	male	23	CRC_stage_IV	left_sided	CRC
CCIS63448910ST-4-0	FRA	Public_study__ZellerG_2014	61	female	34		nd	Control
CCIS63468405ST-4-0	FRA	Public_study__ZellerG_2014	69	female	25		nd	Control
CCIS63910149ST-4-0	FRA	Public_study__ZellerG_2014	49	female	23		nd	Control
CCIS64773582ST-4-0	FRA	Public_study__ZellerG_2014	63	female	23		nd	Control
CCIS64785924ST-20-0	FRA	Public_study__ZellerG_2014	59	female	25		nd	Control
CCIS65479369ST-4-0	FRA	Public_study__ZellerG_2014	69	female	25	CRC_stage_IV	right_sided	CRC
CCIS70398272ST-4-0	FRA	Public_study__ZellerG_2014	55	male	24		nd	Adenoma
CCIS71301801ST-4-0	FRA	Public_study__ZellerG_2014	50	female	24	CRC_stage_I	left_sided	CRC
CCIS71578391ST-4-0	FRA	Public_study__ZellerG_2014	70	male	25		nd	Control
CCIS72607085ST-4-0	FRA	Public_study__ZellerG_2014	74	female	26	CRC_stage_IV	left_sided	CRC
CCIS74239020ST-4-0	FRA	Public_study__ZellerG_2014	62	male	24		nd	Control
CCIS74726977ST-3-0	FRA	Public_study__ZellerG_2014	66	male	24		nd	Adenoma
CCIS76563044ST-4-0	FRA	Public_study__ZellerG_2014	68	male	36		nd	Adenoma
CCIS76845094ST-20-0	FRA	Public_study__ZellerG_2014	44	male	20	CRC_stage_IV	right_sided	CRC
CCIS77100899ST-4-0	FRA	Public_study__ZellerG_2014	73	male	26		nd	Adenoma
CCIS77252613ST-4-0	FRA	Public_study__ZellerG_2014	65	male	26	CRC_stage_I	left_sided	CRC
CCIS78100604ST-4-0	FRA	Public_study__ZellerG_2014	64	female	30		nd	Control
CCIS78318719ST-4-0	FRA	Public_study__ZellerG_2014	69	female	30	CRC_stage_II	right_sided	CRC
CCIS79210440ST-3-0	FRA	Public_study__ZellerG_2014	65	male	30		nd	Control
CCIS80834637ST-4-0	FRA	Public_study__ZellerG_2014	60	female	28		nd	Control
CCIS81139242ST-4-0	FRA	Public_study__ZellerG_2014	64	female	20		nd	Control
CCIS81710917ST-20-0	FRA	Public_study__ZellerG_2014	49	male	20		nd	Adenoma
CCIS81735969ST-20-0	FRA	Public_study__ZellerG_2014	68	male	26		nd	Adenoma
CCIS81887263ST-4-0	FRA	Public_study__ZellerG_2014	59	male	27	CRC_stage_I	left_sided	CRC
CCIS82146115ST-4-0	FRA	Public_study__ZellerG_2014	51	male	24	CRC_stage_IV	right_sided	CRC
CCIS82507866ST-3-0	FRA	Public_study__ZellerG_2014	57	male	24		nd	Control
CCIS82944710ST-20-0	FRA	Public_study__ZellerG_2014	38	female	22		nd	Control
CCIS83445808ST-4-0	FRA	Public_study__ZellerG_2014	66	male	29		nd	Adenoma
CCIS83574003ST-4-0	FRA	Public_study__ZellerG_2014	60	male	24		nd	Adenoma
CCIS83870198ST-4-0	FRA	Public_study__ZellerG_2014	48	female	24	CRC_stage_I	left_sided	CRC
CCIS84543192ST-4-0	FRA	Public_study__ZellerG_2014	45	female	28	CRC_stage_I	left_sided	CRC
CCIS85214191ST-3-0	FRA	Public_study__ZellerG_2014	63	male	22	CRC_stage_IV	right_sided	CRC
CCIS87116798ST-4-0	FRA	Public_study__ZellerG_2014	85	female	20	CRC_stage_IV	left_sided	CRC
CCIS87167916ST-4-0	FRA	Public_study__ZellerG_2014	79	male	30	CRC_stage_IV	left_sided	CRC
CCIS87252800ST-4-0	FRA	Public_study__ZellerG_2014	73	male	17	CRC_stage_I	left_sided	CRC
CCIS87290971ST-4-0	FRA	Public_study__ZellerG_2014	71	male	29		nd	Adenoma
CCIS87605453ST-4-0	FRA	Public_study__ZellerG_2014	73	female	26	CRC_stage_II	right_sided	CRC
CCIS88007743ST-4-0	FRA	Public_study__ZellerG_2014	67	female	23		nd	Control
CCIS88317640ST-4-0	FRA	Public_study__ZellerG_2014	74	male	27		nd	Control
CCIS90164298ST-4-0	FRA	Public_study__ZellerG_2014	84	male	23		nd	Control
CCIS90166425ST-4-0	FRA	Public_study__ZellerG_2014	78	female	23		nd	Adenoma
CCIS90443472ST-4-0	FRA	Public_study__ZellerG_2014	63	male	30		nd	Adenoma
CCIS90903952ST-3-0	FRA	Public_study__ZellerG_2014	71	female	22		nd	Adenoma
CCIS91228662ST-4-0	FRA	Public_study__ZellerG_2014	63	male	31	CRC_stage_I	left_sided	CRC
CCIS93040568ST-20-0	FRA	Public_study__ZellerG_2014	65	male	30		nd	Control
CCIS94417875ST-3-0	FRA	Public_study__ZellerG_2014	59	female	25		nd	Control
CCIS94496512ST-4-0	FRA	Public_study__ZellerG_2014	64	male	28		nd	Adenoma
CCIS94603952ST-4-0	FRA	Public_study__ZellerG_2014	80	female	21		nd	Control
CCIS95097901ST-4-0	FRA	Public_study__ZellerG_2014	52	male	24		nd	Control
CCIS95409808ST-4-0	FRA	Public_study__ZellerG_2014	63	female	21		nd	Control
CCIS96387239ST-4-0	FRA	Public_study__ZellerG_2014	66	male	20		nd	Adenoma
CCIS98482370ST-3-0	FRA	Public_study__ZellerG_2014	53	female	30		nd	Control
CCIS98512455ST-4-0	FRA	Public_study__ZellerG_2014	63	male	29	CRC_stage_IV	right_sided	CRC
CCIS98832363ST-4-0	FRA	Public_study__ZellerG_2014	55	female	25	CRC_stage_III	left_sided	CRC
SAMN21877043	CHN	Public_study__YangY_2021		nd			nd	Control
SAMN21877044	CHN	Public_study__YangY_2021		nd			nd	Control
SAMN21877045	CHN	Public_study__YangY_2021		nd			nd	Control
SAMN21877046	CHN	Public_study__YangY_2021		nd			nd	Control
SAMN21877047	CHN	Public_study__YangY_2021		nd			nd	Control
SAMN21877048	CHN	Public_study__YangY_2021		nd			nd	Control
SAMN21877049	CHN	Public_study__YangY_2021		nd			nd	Control
SAMN21877050	CHN	Public_study__YangY_2021		nd			nd	Control
SAMN21877051	CHN	Public_study__YangY_2021		nd			nd	Control
SAMN21877052	CHN	Public_study__YangY_2021		nd			nd	Control
SAMN21877053	CHN	Public_study__YangY_2021		nd			nd	Control
SAMN21877054	CHN	Public_study__YangY_2021		nd			nd	Control
SAMN21877055	CHN	Public_study__YangY_2021		nd			nd	Control
SAMN21877056	CHN	Public_study__YangY_2021		nd			nd	Control
SAMN21877057	CHN	Public_study__YangY_2021		nd			nd	Control
SAMN21877058	CHN	Public_study__YangY_2021		nd			nd	Control
SAMN21877059	CHN	Public_study__YangY_2021		nd			nd	Control
SAMN21877060	CHN	Public_study__YangY_2021		nd			nd	Control
SAMN21877061	CHN	Public_study__YangY_2021		nd			nd	Control
SAMN21877062	CHN	Public_study__YangY_2021		nd			nd	Control
SAMN21877063	CHN	Public_study__YangY_2021		nd			nd	Control
SAMN21877064	CHN	Public_study__YangY_2021		nd			nd	Control
SAMN21877065	CHN	Public_study__YangY_2021		nd			nd	Control
SAMN21877066	CHN	Public_study__YangY_2021		nd			nd	Control
SAMN21877067	CHN	Public_study__YangY_2021		nd			nd	Control
SAMN21877068	CHN	Public_study__YangY_2021		nd			nd	Control
SAMN21877069	CHN	Public_study__YangY_2021		nd			nd	Control
SAMN21877070	CHN	Public_study__YangY_2021		nd			nd	Control
SAMN21877071	CHN	Public_study__YangY_2021		nd			nd	Control
SAMN21877072	CHN	Public_study__YangY_2021		nd			nd	Control
SAMN21877073	CHN	Public_study__YangY_2021		nd			nd	Control
SAMN21877074	CHN	Public_study__YangY_2021		nd			nd	Control
SAMN21877075	CHN	Public_study__YangY_2021		nd			nd	Control
SAMN21877076	CHN	Public_study__YangY_2021		nd			nd	Control
SAMN21877077	CHN	Public_study__YangY_2021		nd			nd	Control
SAMN21877078	CHN	Public_study__YangY_2021		nd			nd	Control
SAMN21877079	CHN	Public_study__YangY_2021		nd			nd	Control
SAMN21877080	CHN	Public_study__YangY_2021		nd			nd	Control
SAMN21877081	CHN	Public_study__YangY_2021		nd			nd	Control
SAMN21877082	CHN	Public_study__YangY_2021		nd			nd	Control
SAMN21877083	CHN	Public_study__YangY_2021		nd			nd	Control
SAMN21877084	CHN	Public_study__YangY_2021		nd			nd	Control
SAMN21877085	CHN	Public_study__YangY_2021		nd			nd	Control
SAMN21877086	CHN	Public_study__YangY_2021		nd			nd	Control
SAMN21877087	CHN	Public_study__YangY_2021		nd			nd	Control
SAMN21877088	CHN	Public_study__YangY_2021		nd			nd	Control
SAMN21877089	CHN	Public_study__YangY_2021		nd			nd	Control
SAMN21877090	CHN	Public_study__YangY_2021		nd			nd	Control
SAMN21877091	CHN	Public_study__YangY_2021		nd			nd	Control
SAMN21877092	CHN	Public_study__YangY_2021		nd			nd	Control
SAMN21877093	CHN	Public_study__YangY_2021		nd			nd	Control
SAMN21877094	CHN	Public_study__YangY_2021		nd			nd	Control
SAMN21877095	CHN	Public_study__YangY_2021		nd			nd	Control
SAMN21877096	CHN	Public_study__YangY_2021		nd			nd	Control
SAMN21877097	CHN	Public_study__YangY_2021		nd			nd	Control
SAMN21877098	CHN	Public_study__YangY_2021		nd			nd	Control
SAMN21877099	CHN	Public_study__YangY_2021		nd			nd	Control
SAMN21877100	CHN	Public_study__YangY_2021		nd			nd	Control
SAMN21877101	CHN	Public_study__YangY_2021		nd			nd	Control
SAMN21877102	CHN	Public_study__YangY_2021		nd			nd	Control
SAMN21877103	CHN	Public_study__YangY_2021		nd			nd	Control
SAMN21877104	CHN	Public_study__YangY_2021		nd			nd	Control
SAMN21877105	CHN	Public_study__YangY_2021		nd			nd	Control
SAMN21877106	CHN	Public_study__YangY_2021		nd			nd	Control
SAMN21877107	CHN	Public_study__YangY_2021		nd			nd	Control
SAMN21877108	CHN	Public_study__YangY_2021		nd			nd	Control
SAMN21877109	CHN	Public_study__YangY_2021		nd			nd	Control
SAMN21877110	CHN	Public_study__YangY_2021		nd			nd	Control
SAMN21877111	CHN	Public_study__YangY_2021		nd			nd	Control
SAMN21877112	CHN	Public_study__YangY_2021		nd			nd	Control
SAMN21877113	CHN	Public_study__YangY_2021		nd			nd	Control
SAMN21877114	CHN	Public_study__YangY_2021		nd			nd	Control
SAMN21877115	CHN	Public_study__YangY_2021		nd			nd	Control
SAMN21877116	CHN	Public_study__YangY_2021		nd			nd	Control
SAMN21877117	CHN	Public_study__YangY_2021		nd			nd	Control
SAMN21877118	CHN	Public_study__YangY_2021		nd			nd	Control
SAMN21877119	CHN	Public_study__YangY_2021		nd			nd	Control
SAMN21877120	CHN	Public_study__YangY_2021		nd			nd	Control
SAMN21877121	CHN	Public_study__YangY_2021		nd			nd	Control
SAMN21877122	CHN	Public_study__YangY_2021		nd			nd	Control
SAMN21877123	CHN	Public_study__YangY_2021		nd			nd	Control
SAMN21877124	CHN	Public_study__YangY_2021		nd			nd	Control
SAMN21877125	CHN	Public_study__YangY_2021		nd			nd	Control
SAMN21877126	CHN	Public_study__YangY_2021		nd			nd	Control
SAMN21877127	CHN	Public_study__YangY_2021		nd			nd	Control
SAMN21877128	CHN	Public_study__YangY_2021		nd			nd	Control
SAMN21877129	CHN	Public_study__YangY_2021		nd			nd	Control
SAMN21877130	CHN	Public_study__YangY_2021		nd			nd	Control
SAMN21877131	CHN	Public_study__YangY_2021		nd			nd	Control
SAMN21877132	CHN	Public_study__YangY_2021		nd			nd	Control
SAMN21877133	CHN	Public_study__YangY_2021		nd			nd	Control
SAMN21877134	CHN	Public_study__YangY_2021		nd			nd	Control
SAMN21877135	CHN	Public_study__YangY_2021		nd			nd	Control
SAMN21877136	CHN	Public_study__YangY_2021		nd			nd	Control
SAMN21877137	CHN	Public_study__YangY_2021		nd			nd	Control
SAMN21877138	CHN	Public_study__YangY_2021		nd			nd	Control
SAMN21877139	CHN	Public_study__YangY_2021		nd			nd	Control
SAMN21877140	CHN	Public_study__YangY_2021		nd			nd	Control
SAMN21877141	CHN	Public_study__YangY_2021		nd			nd	Control
SAMN21877142	CHN	Public_study__YangY_2021		nd			nd	Control
SAMN21877143	CHN	Public_study__YangY_2021		nd		CRC_stage_unlabelled	nd	CRC
SAMN21877144	CHN	Public_study__YangY_2021		nd		CRC_stage_unlabelled	nd	CRC
SAMN21877145	CHN	Public_study__YangY_2021		nd		CRC_stage_unlabelled	nd	CRC
SAMN21877146	CHN	Public_study__YangY_2021		nd		CRC_stage_unlabelled	nd	CRC
SAMN21877147	CHN	Public_study__YangY_2021		nd		CRC_stage_unlabelled	nd	CRC
SAMN21877148	CHN	Public_study__YangY_2021		nd		CRC_stage_unlabelled	nd	CRC
SAMN21877149	CHN	Public_study__YangY_2021		nd		CRC_stage_unlabelled	nd	CRC
SAMN21877150	CHN	Public_study__YangY_2021		nd		CRC_stage_unlabelled	nd	CRC
SAMN21877151	CHN	Public_study__YangY_2021		nd		CRC_stage_unlabelled	nd	CRC
[truncated: 1,742 more rows]

## Sheet: Table 3
feature	Oral specific (%)	Common in oral & stool (%)	Stool specific (%)
Veillonella_atypica|t__SGB6936	0.684848	0.246465	0.0121212
Veillonella_parvula|t__SGB6939	0.577778	0.39596	0.00606061
Veillonella_dispar|t__SGB6952	0.638384	0.258586	0.0222222
Megasphaera_micronuciformis|t__SGB5868	0.846465	0.0363636	0.0020202
Trueperella_pyogenes|t__SGB17137	0.755556	0.0727273	0.00606061
Streptococcus_sp_263_SSPC|t__SGB8255_group	0.862626	0.127273	0
Isoptericola_variabilis|t__SGB17153_group	0.715152	0.240404	0.00808081
Streptococcus_mitis|t__SGB8163	0.684848	0.309091	0
Lancefieldella_parvula|t__SGB969	0.844444	0.0525253	0.0040404
Solobacterium_SGB6833|t__SGB6833_group	0.828283	0.113131	0.0040404
Streptococcus_peroris|t__SGB8084	0.373737	0.0040404	0.0040404
Streptococcus_infantis|t__SGB8095	0.787879	0.193939	0.0020202
Parascardovia_denticolens|t__SGB17291	0.228283	0.00808081	0
Fusobacterium_pseudoperiodonticum|t__SGB5989	0.90303	0.00808081	0
Candidatus_Saccharibacteria_unclassified_SGB19850|t__SGB19850_group	0.551515	0.341414	0.00808081
Streptococcus_sp_A12|t__SGB8059_group	0.50101	0.359596	0
Veillonella_rogosae|t__SGB6956	0.648485	0.185859	0.0020202
Fusobacterium_nucleatum|t__SGB6001	0.884848	0.0020202	0
Gemella_sanguinis|t__SGB7298	0.852525	0.123232	0
Rothia_mucilaginosa|t__SGB16971	0.769697	0.20202	0.0020202
Gemella_haemolysans|t__SGB7285	0.858586	0.0121212	0
Gemella_haemolysans|t__SGB7292	0.785859	0.0020202	0
Dialister_pneumosintes|t__SGB5842	0.311111	0.0040404	0.0181818
Fusobacterium_nucleatum|t__SGB6007	0.89697	0.0181818	0
Actinomyces_naeslundii|t__SGB15888	0.614141	0.020202	0.0040404
Parvimonas_micra|t__SGB6653	0.610101	0.0282828	0.0020202
Veillonella_tobetsuensis|t__SGB6935	0.486869	0.0323232	0.0040404
Gemella_morbillorum|t__SGB7295	0.684848	0.020202	0
Actinomyces_SGB17168|t__SGB17168	0.482828	0.169697	0
Streptococcus_constellatus|t__SGB8026	0.361616	0.0282828	0.00606061
Mogibacterium_diversum|t__SGB3922	0.656566	0.260606	0.0020202
Eubacterium_nodatum|t__SGB6627	0.509091	0.00606061	0
Actinomyces_bouchesdurhonensis|t__SGB17152	0.319192	0.113131	0.00606061
Actinomyces_sp_ICM47|t__SGB17167	0.688889	0.228283	0.0020202
Anaeroglobus_geminatus|t__SGB5870	0.260606	0.00606061	0.00606061
Cryptobacterium_curtum|t__SGB962	0.20202	0.0040404	0
Rothia_dentocariosa|t__SGB16988_group	0.888889	0.0606061	0.0020202
GGB1088_SGB1395|t__SGB1395	0.323232	0	0.0020202
Haemophilus_influenzae|t__SGB9648_group	0.482828	0	0
Granulicatella_elegans|t__SGB8245_group	0.583838	0.0121212	0.0040404
Streptococcus_oralis|t__SGB8130	0.785859	0.20404	0
Haemophilus_haemolyticus|t__SGB9649	0.591919	0	0.0040404
Streptococcus_pneumoniae|t__SGB8138	0.313131	0.00606061	0.00808081
Haemophilus_parahaemolyticus|t__SGB9632	0.325253	0.00808081	0.0020202
Corynebacterium_durum|t__SGB17008	0.717172	0.00808081	0.0020202
Streptococcus_sanguinis|t__SGB8047	0.753535	0.173737	0.0020202
Neisseria_sicca|t__SGB9467_group	0.715152	0	0
Neisseria_sicca|t__SGB9465_group	0.49899	0.0020202	0
Actinomyces_oris|t__SGB15878	0.789899	0.151515	0.0020202
Rothia_aeria|t__SGB16987	0.824242	0	0
Bacteroidaceae_bacterium|t__SGB1469	0.509091	0.0040404	0
Corynebacterium_matruchotii|t__SGB17007	0.765657	0	0
Streptococcus_cristatus|t__SGB8031	0.753535	0.0505051	0.0020202
Capnocytophaga_sputigena|t__SGB2502_group	0.634343	0	0
Streptococcus_gordonii|t__SGB8054	0.30101	0.0020202	0
GGB1844_SGB2532|t__SGB2532	0.222222	0.0040404	0.0020202
Abiotrophia_defectiva|t__SGB8235	0.486869	0.00606061	0
Porphyromonas_SGB2042|t__SGB2042	0.238384	0	0
Streptococcus_gordonii|t__SGB8053	0.539394	0.266667	0.0121212
Capnocytophaga_SGB2480|t__SGB2480	0.238384	0	0
Lautropia_mirabilis|t__SGB13165	0.814141	0.0020202	0
Kingella_oralis|t__SGB9422	0.488889	0	0
Actinomyces_graevenitzii|t__SGB17130	0.765657	0.167677	0.0020202
Actinomyces_sp_ICM58|t__SGB17169	0.446465	0.147475	0.0141414
Peptostreptococcus_stomatis|t__SGB748	0.393939	0.00808081	0.0121212
Streptococcus_mutans|t__SGB8000	0.250505	0.0969697	0.040404
Rothia_mucilaginosa|t__SGB16986	0.341414	0.125253	0.00808081
Campylobacter_gracilis|t__SGB19300	0.519192	0.00808081	0.0020202
Haemophilus_sputorum|t__SGB9631	0.446465	0.0242424	0
Actinomyces_SGB17154|t__SGB17154	0.343434	0.107071	0.0020202
GGB12785_SGB19823|t__SGB19823	0.474747	0.0242424	0.0020202
Kytococcus_sedentarius|t__SGB17151	0.640404	0.0222222	0.0020202
Fusobacterium_nucleatum|t__SGB6014	0.852525	0.0040404	0
GGB4721_SGB6537|t__SGB6537	0.230303	0	0
Porphyromonas_endodontalis|t__SGB2016	0.733333	0.00808081	0
Aggregatibacter_aphrophilus|t__SGB9731	0.280808	0.00808081	0
Tannerella_forsythia|t__SGB2053	0.620202	0	0
Neisseria_subflava|t__SGB9450_group	0.939394	0.0282828	0
GGB12441_SGB19290|t__SGB19290	0.349495	0	0.0020202
Actinomyces_sp_S6_Spd3|t__SGB17132_group	0.793939	0.0545455	0.00606061
Peptostreptococcus_SGB749|t__SGB749	0.717172	0.0040404	0
Oribacterium_sinus|t__SGB5273	0.909091	0.0040404	0
Aggregatibacter_segnis|t__SGB9738_group	0.39596	0.0141414	0.0020202
Actinobaculum_sp_oral_taxon_183|t__SGB15892	0.474747	0.0181818	0.00606061
Candidatus_Nanosynsacchari_sp_TM7_ANC_38_39_G1_1|t__SGB19882	0.559596	0.0424242	0.020202
Streptococcus_mitis|t__SGB8091	0.624242	0.0121212	0
Aggregatibacter_sp_oral_taxon_458|t__SGB9733	0.660606	0.0020202	0
Scardovia_wiggsiae|t__SGB15494	0.274747	0.00808081	0.0121212
Oribacterium_parvum|t__SGB5286	0.515152	0.00606061	0
Lachnospiraceae_bacterium_oral_taxon_096|t__SGB4479	0.571717	0.0040404	0.0020202
Fusobacterium_nucleatum|t__SGB6011	0.852525	0	0
Porphyromonas_pasteri|t__SGB2043	0.90101	0.00808081	0
Prevotella_melaninogenica|t__SGB1552	0.961616	0.0141414	0
GGB4395_SGB6050|t__SGB6050	0.6	0	0
Stomatobaculum_SGB5266|t__SGB5266	0.652525	0	0.0020202
Olsenella_sp_oral_taxon_807|t__SGB14348	0.343434	0	0.0020202
Peptidiphaga_gingivicola|t__SGB15894	0.408081	0.0020202	0.0020202
Eubacterium_sulci|t__SGB3934	0.739394	0.10303	0.0121212
Actinomyces_dentalis|t__SGB15877	0.573737	0.020202	0.0020202
Actinomyces_johnsonii|t__SGB15887	0.315152	0.00606061	0
Propionibacterium_acidifaciens|t__SGB15903	0.294949	0.0020202	0.0020202
Actinomyces_sp_oral_taxon_448|t__SGB15872	0.355556	0.0121212	0.0020202
Campylobacter_SGB19337|t__SGB19337_group	0.246465	0	0
Campylobacter_concisus|t__SGB19351	0.927273	0.00808081	0
Lancefieldella_parvula|t__SGB964	0.4	0.0020202	0.0020202
Veillonella_sp_3627|t__SGB6934	0.218182	0	0
Lancefieldella_rimae|t__SGB985	0.507071	0.0020202	0.0020202
Prevotella_oris|t__SGB1525	0.80202	0	0
Campylobacter_showae|t__SGB19322	0.272727	0	0
Slackia_exigua|t__SGB14784	0.309091	0	0.0020202
Eikenella_corrodens|t__SGB9434	0.357576	0	0
Lachnoanaerobaculum_orale|t__SGB4482	0.715152	0	0
Gemella_SGB7284|t__SGB7284	0.286869	0	0
Selenomonas_sputigena|t__SGB5898	0.555556	0	0
Oribacterium_SGB5283|t__SGB5283	0.256566	0	0
Lachnoanaerobaculum_sp_ICM7|t__SGB4494_group	0.694949	0.0020202	0
Stomatobaculum_longum|t__SGB5265	0.628283	0.0020202	0
Selenomonas_noxia|t__SGB5884	0.371717	0	0
Prevotella_oulorum|t__SGB1520	0.476768	0	0
Prevotella_pallens|t__SGB1564	0.888889	0.0020202	0
Alloprevotella_sp_Lung230|t__SGB1467	0.272727	0	0
Alloprevotella_rava|t__SGB1485	0.678788	0	0
Leptotrichia_sp_oral_taxon_498|t__SGB6053	0.313131	0	0
Alloprevotella_tannerae|t__SGB1411	0.783838	0.0020202	0
Prevotella_histicola|t__SGB1543	0.872727	0.00606061	0
Prevotella_intermedia|t__SGB1560	0.50101	0.0020202	0
Leptotrichia_wadei|t__SGB6055	0.789899	0.0020202	0
Eubacterium_brachy|t__SGB3931	0.692929	0.00606061	0.0020202
Candidatus_Nanoperiomorbus_periodonticus|t__SGB19800	0.434343	0.0040404	0.0020202
Shuttleworthia_satelles|t__SGB7281	0.341414	0	0
Prevotella_nigrescens|t__SGB1561	0.751515	0	0
TM7_phylum_sp_oral_taxon_348|t__SGB19880	0.367677	0.0262626	0.0020202
Granulicatella_adiacens|t__SGB8249	0.890909	0.0181818	0
Actinomyces_massiliensis|t__SGB15873	0.408081	0.0020202	0
Actinomyces_gerencseriae|t__SGB15874	0.230303	0	0.0040404
GGB10022_SGB15896|t__SGB15896	0.206061	0	0
Prevotella_nanceiensis|t__SGB1536	0.789899	0.0020202	0
GGB4936_SGB6889|t__SGB6889	0.290909	0	0
Alloprevotella_SGB1466|t__SGB1466	0.305051	0	0
Porphyromonas_gingivalis|t__SGB2057	0.549495	0.0040404	0
Filifactor_alocis|t__SGB6629	0.486869	0	0
Prevotella_jejuni|t__SGB1545	0.826263	0.0040404	0
Oribacterium_asaccharolyticum|t__SGB5285	0.686869	0	0
GGB3394_SGB4498|t__SGB4498	0.741414	0	0
Porphyromonas_sp_oral_taxon_278|t__SGB2041	0.440404	0	0
Eubacterium_saphenum|t__SGB3945	0.349495	0	0
Campylobacter_rectus|t__SGB19315	0.462626	0	0
Prevotella_sp_oral_taxon_473|t__SGB1464	0.292929	0	0
Fusobacterium_nucleatum|t__SGB6013	0.719192	0.0020202	0
GGB4333_SGB5935|t__SGB5935	0.319192	0	0
GGB1188_SGB1538|t__SGB1538	0.278788	0	0
Prevotella_conceptionensis|t__SGB1458_group	0.527273	0	0
Prevotella_denticola|t__SGB1540	0.658586	0.0020202	0
GGB10852_SGB17523|t__SGB17523	0.270707	0	0
Prevotella_veroralis|t__SGB1541	0.464646	0.0040404	0
Lachnospiraceae_bacterium_oral_taxon_500|t__SGB24947	0.29899	0	0
Leptotrichia_buccalis|t__SGB6058	0.351515	0	0
Prevotella_sp_F0091|t__SGB1547	0.424242	0	0
Prevotella_koreensis|t__SGB1580	0.335354	0	0
Prevotella_sp_A2879|t__SGB1542	0.654545	0	0
Mogibacterium_timidum|t__SGB3920	0.523232	0.0141414	0
Prevotella_pleuritidis|t__SGB1526	0.383838	0	0
Treponema_denticola|t__SGB3613	0.391919	0	0
TM7_phylum_sp_oral_taxon_351|t__SGB76214	0.569697	0	0
GGB2665_SGB3591|t__SGB3591	0.20202	0	0
Tannerella_sp_oral_taxon_HOT_286|t__SGB2048	0.662626	0	0
Bacteroidaceae_unclassified_SGB1468|t__SGB1468	0.814141	0	0
Neisseria_elongata|t__SGB9447	0.650505	0	0
Capnocytophaga_leadbetteri|t__SGB2492	0.741414	0	0
Prevotella_multiformis|t__SGB1539	0.250505	0	0
Fretibacterium_fastidiosum|t__SGB17525	0.236364	0	0
Prevotella_fusca|t__SGB1556	0.282828	0	0
GGB4533_SGB6246|t__SGB6246	0.567677	0.0020202	0
Leptotrichia_sp_oral_taxon_212|t__SGB6070_group	0.494949	0	0
Prevotella_salivae|t__SGB1522	0.919192	0.0040404	0
Schaalia_odontolytica|t__SGB23982	0.210101	0	0
GGB12788_SGB19831|t__SGB19831	0.325253	0.0040404	0
Prevotellaceae_bacterium_Marseille_P2826|t__SGB1465	0.248485	0	0
Prevotella_shahii|t__SGB1456	0.39798	0	0
Candidatus_Absconditabacteria_unclassified_SGB6894|t__SGB6894	0.224242	0	0
Leptotrichia_sp_oral_taxon_215|t__SGB6067	0.781818	0	0
candidate_division_SR1_bacterium_MGEHA|t__SGB6891	0.29697	0	0
GGB1203_SGB1568|t__SGB1568	0.571717	0	0
Parvimonas_SGB6649|t__SGB6649	0.482828	0.00808081	0
Prevotella_sp_HJM029|t__SGB1521	0.4	0	0
Capnocytophaga_gingivalis|t__SGB2479	0.783838	0	0
Capnocytophaga_granulosa|t__SGB2483	0.460606	0	0
GGB4538_SGB6256|t__SGB6256	0.480808	0	0
Prevotella_aurantiaca|t__SGB1563	0.232323	0	0
GGB3886_SGB5269|t__SGB5269	0.521212	0	0
Abiotrophia_sp_HMSC24B09|t__SGB8236	0.369697	0.0020202	0
Candidatus_Saccharibacteria_unclassified_SGB19782|t__SGB19782	0.575758	0.0020202	0
GGB2672_SGB3600|t__SGB3600	0.234343	0	0
GGB4538_SGB6253|t__SGB6253	0.416162	0	0
Streptococcus_intermedius|t__SGB8025	0.341414	0.0020202	0
Lautropia_dentalis|t__SGB13164	0.359596	0	0
Catonella_morbi|t__SGB4503	0.242424	0	0
GGB1843_SGB2524|t__SGB2524_group	0.812121	0	0
Prevotella_baroniae|t__SGB1533	0.282828	0	0
Selenomonas_SGB5880|t__SGB5880_group	0.723232	0	0
GGB1026_SGB1321|t__SGB1321	0.315152	0	0
Neisseria_sp_oral_taxon_014|t__SGB9463	0.50303	0	0
Treponema_SGB3604|t__SGB3604	0.216162	0	0
Leptotrichia_hofstadii|t__SGB6062	0.315152	0	0
Pauljensenia_hongkongensis|t__SGB17148	0.456566	0.00808081	0.00606061
Bulleidia_extructa|t__SGB6820	0.250505	0	0
GGB3887_SGB5270|t__SGB5270	0.519192	0	0
Lachnoanaerobaculum_saburreum|t__SGB4481	0.280808	0	0
Prevotella_maculosa|t__SGB1524	0.234343	0	0
GGB12785_SGB19827|t__SGB19827	0.351515	0.00606061	0
Capnocytophaga_ochracea|t__SGB2497	0.519192	0	0
Cardiobacterium_hominis|t__SGB9418	0.472727	0	0.0020202
Kingella_denitrificans|t__SGB9437	0.329293	0	0
Schaalia_meyeri|t__SGB17150	0.317172	0.0020202	0
Bacteroidetes_oral_taxon_274|t__SGB1341	0.480808	0	0
Prevotella_scopos|t__SGB1544	0.256566	0	0
Prevotella_loescheii|t__SGB1457	0.343434	0	0
Eubacterium_infirmum|t__SGB3936	0.305051	0.0020202	0
Prevotella_dentalis|t__SGB1532	0.218182	0	0
Leptotrichia_massiliensis|t__SGB6063	0.214141	0	0
Arachnia_SGB15899|t__SGB15899	0.242424	0.0040404	0
GGB1202_SGB1567|t__SGB1567	0.454545	0	0
Capnocytophaga_SGB2499|t__SGB2499	0.210101	0	0
Treponema_SGB3601|t__SGB3601	0.210101	0	0
Porphyromonas_catoniae|t__SGB2036	0.260606	0	0
GGB12763_SGB19797|t__SGB19797	0.238384	0	0
GGB12796_SGB19893|t__SGB19893	0.278788	0.00606061	0
GGB1201_SGB1566|t__SGB1566	0.327273	0	0
Oribacterium_sp_oral_taxon_078|t__SGB7282	0.254545	0	0
GGB3385_SGB4472|t__SGB4472_group	0.220202	0	0
Leptotrichia_hongkongensis|t__SGB6059	0.434343	0	0
Actinomyces_israelii|t__SGB15875	0.242424	0.0040404	0
Pseudopropionibacterium_propionicum|t__SGB15897	0.228283	0	0
Treponema_sp_OMZ_804|t__SGB3607	0.210101	0	0
Campylobacter_SGB19317|t__SGB19317	0.224242	0	0

## Sheet: Table 4
Meta-analysis models for diversity scores
Comparison	Diversity	Effect size	Lower 95% CI	Upper 95% CI	P	Heterogeneity	P Heterogeneity	ES with covariates	P ES with covariates
Control vs CRC	Richness	0.107431	-0.141585	0.356448	0.372357	0.778807	1.09161e-08	0.112937	0.410669
Control vs CRC Stage IV	Richness	-0.0150126	-0.223359	0.193334	0.865848	0.475577	0.0756621	-0.0209898	0.808828
CRC Stage IV vs CRC	Richness	0.155409	-0.145803	0.456621	0.253627	0.596304	0.0213522	0.146905	0.262263
CRC Stages 0-II vs CRC Stages III-CRC Stage IV	Richness	-0.0165274	-0.173305	0.14025	0.819034	0.109338	0.340063	-0.0199867	0.785866
CRC Stages 0-III vs CRC Stage IV	Richness	0.0714264	-0.147891	0.290744	0.44066	0	0.674873	0.0816445	0.215012
Right-sided CRC vs Left-sided CRC	Richness	0.255188	-0.0227232	0.533099	0.066491	0.533723	0.0358389	0.287506	0.0369313
Control vs CRC	Shannon	0.0647926	-0.0799565	0.209542	0.355167	0.474573	0.0183788	0.0547008	0.494529
Control vs CRC Stage IV	Shannon	-0.0493085	-0.135184	0.0365668	0.209627	0	0.83452	-0.05213	0.187602
CRC Stage IV vs CRC	Shannon	0.0836542	-0.0349774	0.202286	0.1352	0	0.866605	0.0771714	0.268051
CRC Stages 0-II vs CRC Stages III-CRC Stage IV	Shannon	-0.00995972	-0.162869	0.142949	0.887492	0.0784818	0.369192	-0.0153135	0.820132
CRC Stages 0-III vs CRC Stage IV	Shannon	0.117575	-0.122817	0.357968	0.264186	0	0.579326	0.0907187	0.300781
Right-sided CRC vs Left-sided CRC	Shannon	0.182775	-0.0693674	0.434917	0.130233	0.535019	0.0353085	0.18972	0.0962515
Control vs CRC	oral2gut_score	0.469135	0.276954	0.661317	0.000107117	0.663669	8.85674e-05	0.479007	0.000207361
Control vs CRC Stage IV	oral2gut_score	-0.0501255	-0.144781	0.0445304	0.242665	0	0.746723	-0.0512814	0.230728
CRC Stage IV vs CRC	oral2gut_score	0.254436	-0.000919602	0.509792	0.0506022	0.407129	0.119679	0.231572	0.0470469
CRC Stages 0-II vs CRC Stages III-CRC Stage IV	oral2gut_score	0.136111	0.0561573	0.216065	0.00352533	0	0.983138	0.134352	0.00488541
CRC Stages 0-III vs CRC Stage IV	oral2gut_score	0.171291	-0.0871072	0.429689	0.149101	0	0.49605	0.127254	0.221101
Right-sided CRC vs Left-sided CRC	oral2gut_score	-0.0993249	-0.224765	0.0261155	0.103323	0	0.775399	-0.12	0.0685627
Control vs CRC	oralSGBs_richness	0.279108	0.0836502	0.474565	0.00820911	0.705798	8.30206e-06	0.290178	0.0113254
Control vs CRC Stage IV	oralSGBs_richness	-0.0395602	-0.265951	0.186831	0.683877	0.514914	0.0542265	-0.0430136	0.678873
CRC Stage IV vs CRC	oralSGBs_richness	0.134851	-0.0196808	0.289383	0.0766484	0	0.64138	0.132697	0.0730547
CRC Stages 0-II vs CRC Stages III-CRC Stage IV	oralSGBs_richness	0.0760342	-0.0824942	0.234563	0.310335	0.0969248	0.351838	0.0726934	0.266596
CRC Stages 0-III vs CRC Stage IV	oralSGBs_richness	0.0953554	-0.13624	0.326951	0.338306	0	0.619734	0.0345759	0.686986
Right-sided CRC vs Left-sided CRC	oralSGBs_richness	-0.229538	-0.348756	-0.110319	0.00262754	0	0.821387	-0.225954	0.00136339

## Sheet: Table5
	SGBs				Strains
Comparison	SumOfSqs	R2	F	Pr(>F)	r2	F	pval
Controls vs CRC	1.10597	0.0142483	3.42565	0.001	0.00281879	8.01669	0.001
Controls vs adenoma	0.576616	0.0110682	1.85789	0.679	0.00248631	5.26169	0.653
Adenoma vs CRC	0.82548	0.015883	2.46931	0.001	0.00562409	11.4645	0.045
CRC Stages 0-II vs CRC Stages III-IV	0.388903	0.0102151	1.14558	0.273	0.0020245	2.32681	0.021
CRC Stages 0-III vs CRC Stages IV	0.403328	0.010594	1.18853	0.218	0.00239112	2.74919	0.501
CRC right-sided vs CRC left-sided	0.634113	0.0171878	1.88875	0.002	0.00216864	1.99949	0.002

## Sheet: Table 6
			Crude models							Models with age, sex and BMI correction
Feature type	Comparison	Microbial feature	Effect size	Lower 95% CI	Upper 95% CI	P	FDR	Heterogeneity	P Heterogeneity	Effect size	P	FDR
SGBs	control vs CRC	Parvimonas_micra|t__SGB6653	0.631348	0.472302	0.790394	1.67716e-06	0.000238785	0.495137	0.0218643	0.607891	5.32615e-06	0.000302259
SGBs	control vs CRC	Gemella_morbillorum|t__SGB7295	0.585719	0.46709	0.704347	1.61778e-07	5.36986e-05	0.228595	0.212427	0.567127	1.50698e-08	1.71042e-05
SGBs	control vs CRC	Peptostreptococcus_stomatis|t__SGB748	0.577966	0.449754	0.706178	7.99573e-07	0.000151786	0.293944	0.157473	0.608981	7.41514e-08	4.20809e-05
SGBs	control vs CRC	Dialister_pneumosintes|t__SGB5842	0.573665	0.425368	0.721962	6.09339e-06	0.000578364	0.463203	0.0452357	0.601204	2.56753e-06	0.000190469
SGBs	control vs CRC	Fusobacterium_nucleatum|t__SGB6007	0.544322	0.431183	0.657462	1.14743e-07	5.36986e-05	0.21641	0.218715	0.560798	3.46832e-07	4.92068e-05
SGBs	control vs CRC	Fusobacterium_nucleatum|t__SGB6014	0.501544	0.40275	0.600338	2.41348e-07	5.49791e-05	0	0.486637	0.509643	1.89989e-07	4.24844e-05
SGBs	control vs CRC	Clostridia_bacterium|t__SGB54336	0.476568	0.249361	0.703774	0.0120562	0.0795436	0	0.78658	0.197984	0.143765	0.33644
SGBs	control vs CRC	Fusobacterium_nucleatum|t__SGB6011	0.472854	0.312707	0.633001	6.24185e-05	0.00273441	0.546668	0.0148073	0.523752	1.32887e-07	4.24844e-05
SGBs	control vs CRC	Clostridium_symbiosum|t__SGB4699	0.46044	0.306894	0.613985	1.21183e-05	0.000985909	0.68617	2.74248e-05	0.442803	2.03572e-05	0.000906179
SGBs	control vs CRC	Fusobacterium_nucleatum|t__SGB6001	0.433252	0.306258	0.560245	1.83679e-05	0.00130756	0.272568	0.184848	0.469393	2.52656e-07	4.24844e-05
SGBs	control vs CRC	Solobacterium_SGB6833|t__SGB6833_group	0.432835	0.312245	0.553425	4.74014e-06	0.000499717	0.300549	0.143811	0.436522	8.82623e-07	7.70598e-05
SGBs	control vs CRC	Peptostreptococcus_anaerobius|t__SGB746	0.412399	0.354568	0.47023	1.88581e-07	5.36986e-05	0	0.995407	0.360157	8.31671e-07	7.70598e-05
SGBs	control vs CRC	Anaerococcus_obesiensis|t__SGB6661	0.409513	0.302244	0.516782	0.000187084	0.00549342	0	0.886254	0.273497	5.89072e-05	0.00208936
SGBs	control vs CRC	Fusobacterium_pseudoperiodonticum|t__SGB5989	0.407478	0.227534	0.587422	0.000800763	0.0130296	0.487455	0.0483408	0.324543	7.85153e-05	0.00247132
SGBs	control vs CRC	Porphyromonas_somerae|t__SGB1991	0.401999	0.306137	0.497861	0.000119129	0.00411176	0	0.951738	0.261108	0.000368406	0.00779081
SGBs	control vs CRC	Eikenella_corrodens|t__SGB9434	0.397785	0.186056	0.609515	0.00936467	0.0654378	0	0.520151	0.323965	2.68502e-06	0.000190469
SGBs	control vs CRC	Anaerotignum_faecicola|t__SGB5190	0.384693	0.245648	0.523738	2.932e-05	0.0018623	0.461807	0.0223904	0.423431	1.80415e-05	0.000853214
SGBs	control vs CRC	Granulicatella_adiacens|t__SGB8249	0.369293	0.298688	0.439898	8.57795e-08	5.36986e-05	0	0.902081	0.363528	1.00979e-06	8.18651e-05
SGBs	control vs CRC	Butyricimonas_virosa|t__SGB1784	0.361698	0.20727	0.516125	0.000160771	0.00523195	0.583326	0.00176818	0.339748	0.000465281	0.00943025
SGBs	control vs CRC	Porphyromonas_SGB1980|t__SGB1980	0.357268	0.280855	0.433681	4.82606e-06	0.000499717	0	0.953974	0.362494	4.32235e-07	5.45097e-05
SGBs	control vs CRC	Odoribacter_splanchnicus|t__SGB1790	0.351112	0.204734	0.497491	0.000127416	0.00426845	0.511384	0.00963629	0.374308	7.52669e-05	0.00247132
SGBs	control vs CRC	Clostridia_bacterium|t__SGB47513	0.347342	0.217033	0.477651	0.00101134	0.0157797	0	0.811143	0.404662	0.000346044	0.00755308
SGBs	control vs CRC	Ruthenibacterium_lactatiformans|t__SGB15271	0.346587	0.190841	0.502333	0.000261496	0.00692659	0.539744	0.00534548	0.329183	0.000235334	0.00568307
SGBs	control vs CRC	Fusobacterium_nucleatum|t__SGB6013	0.336186	0.201809	0.470563	0.000589986	0.0119571	0.0563805	0.386668	0.365948	2.09738e-07	4.24844e-05
SGBs	control vs CRC	Hungatella_hathewayi|t__SGB4741	0.334688	0.168003	0.501373	0.000724346	0.0125577	0.66375	0.000141199	0.358268	0.00101632	0.0160211
SGBs	control vs CRC	Clostridiales_Family_XIII_Incertae_Sedis_unclassified_SGB3978|t__SGB3978	0.333899	0.189931	0.477868	0.00189958	0.0232648	0	0.73806	0.237328	4.07697e-05	0.00159564
SGBs	control vs CRC	Porphyromonas_asaccharolytica|t__SGB1981	0.330715	0.234236	0.427194	8.38237e-05	0.00329225	0	0.888802	0.299977	4.00491e-05	0.00159564
SGBs	control vs CRC	Bacteroides_thetaiotaomicron|t__SGB1861	0.329357	0.143992	0.514722	0.00178957	0.0231627	0.695089	1.62901e-05	0.30475	0.00723813	0.0504005
SGBs	control vs CRC	Bacteroides_fragilis|t__SGB1855_group	0.324687	0.236609	0.412765	1.07401e-06	0.000174757	0.0938007	0.346302	0.343173	8.8148e-06	0.000476419
SGBs	control vs CRC	Morganella_morganii|t__SGB10028	0.320494	0.128352	0.512637	0.0130533	0.0838423	0	0.67855	0.153083	0.00349275	0.0327626
SGBs	control vs CRC	Bacteroides_fragilis|t__SGB1853	0.317464	0.159124	0.475805	0.00104077	0.0159422	0.411178	0.0670586	0.250777	0.00539139	0.0422016
SGBs	control vs CRC	Alistipes_onderdonkii|t__SGB2303	0.317115	0.202455	0.431774	2.94305e-05	0.0018623	0.342977	0.0878111	0.351062	0.00017169	0.00453181
SGBs	control vs CRC	GGB9348_SGB14315|t__SGB14315	0.315092	0.245661	0.384524	0.000719614	0.0125577	0	0.984949	0.0904539	0.185906	0.386474
SGBs	control vs CRC	Bacteroides_nordii|t__SGB1858	0.314086	0.193612	0.434559	5.48911e-05	0.00262436	0.328794	0.099003	0.341403	0.000233106	0.00568307
SGBs	control vs CRC	Bilophila_wadsworthia|t__SGB15452	0.309707	0.115574	0.503839	0.00395468	0.0354676	0.740264	6.11706e-07	0.294419	0.00630964	0.0465029
SGBs	control vs CRC	Parabacteroides_distasonis|t__SGB1934	0.302961	0.107212	0.49871	0.00487045	0.0413988	0.736783	8.24772e-07	0.322957	0.00519611	0.0418269
SGBs	control vs CRC	Porphyromonas_SGB1977|t__SGB1977	0.300917	0.202403	0.399432	0.000537967	0.0113471	0	0.916954	0.24415	5.21252e-05	0.00197207
SGBs	control vs CRC	Slackia_exigua|t__SGB14784	0.299041	0.256492	0.341589	2.47518e-06	0.000313247	0	0.996855	0.307905	2.62019e-07	4.24844e-05
SGBs	control vs CRC	Christensenella_sp_Marseille_P3954|t__SGB29301	0.298213	0.146133	0.450294	0.00300649	0.0297773	0	0.702995	0.189146	0.00794005	0.0533252
SGBs	control vs CRC	GGB45495_SGB63167|t__SGB63167	0.293191	0.166539	0.419843	0.000426475	0.00934144	0.114841	0.334821	0.287977	0.000190213	0.00489555
SGBs	control vs CRC	Ruminococcus_torques|t__SGB4608	0.287408	0.142528	0.432288	0.000729983	0.0125577	0.532828	0.00622356	0.331856	0.000572646	0.0107399
SGBs	control vs CRC	GGB9694_SGB15201|t__SGB15201	0.282877	0.167025	0.398729	0.000182284	0.00549342	0.181947	0.26004	0.274951	0.000334615	0.00744683
SGBs	control vs CRC	Peptostreptococcus_SGB749|t__SGB749	0.282186	0.213696	0.350676	5.52982e-05	0.00262436	0	0.958353	0.235451	5.83557e-05	0.00208936
SGBs	control vs CRC	GGB9694_SGB15204|t__SGB15204	0.279307	0.125014	0.4336	0.00194818	0.0236061	0.55467	0.00786585	0.285537	0.000252096	0.00596101
SGBs	control vs CRC	Hungatella_hathewayi|t__SGB4742	0.272657	0.138179	0.407136	0.000667808	0.0125577	0.534548	0.00744473	0.240954	0.00409199	0.0359694
SGBs	control vs CRC	Aggregatibacter_segnis|t__SGB9738_group	0.271022	0.121518	0.420526	0.00553221	0.0456608	0	0.563301	0.232384	1.66462e-05	0.000821452
SGBs	control vs CRC	Alloprevotella_tannerae|t__SGB1411	0.266489	0.160724	0.372254	0.00219729	0.0252799	0	0.790832	0.293484	4.8338e-06	0.000288756
SGBs	control vs CRC	Intestinimonas_butyriciproducens|t__SGB15126	0.265015	0.118527	0.411503	0.00155455	0.0205888	0.584324	0.00171809	0.25786	0.00247572	0.0267614
SGBs	control vs CRC	Porphyromonas_uenonis|t__SGB1973	0.26215	0.154556	0.369744	0.00446158	0.0387919	0	0.919481	0.161746	0.00669068	0.0477316
SGBs	control vs CRC	Flavonifractor_plautii|t__SGB15132	0.259769	0.059372	0.460167	0.0145037	0.0887801	0.725507	2.0476e-06	0.294137	0.00672362	0.0477316
SGBs	control vs CRC	Clostridia_bacterium|t__SGB5291	0.259243	0.0884546	0.430032	0.00992003	0.0680657	0	0.449134	0.148443	0.0309137	0.130435
SGBs	control vs CRC	Clostridia_bacterium|t__SGB3988	0.256902	0.142997	0.370807	0.000230571	0.00640537	0.284572	0.137904	0.218681	0.00622408	0.0461721
SGBs	control vs CRC	Anaerotruncus_massiliensis|t__SGB14965	0.255067	0.107954	0.402179	0.0026347	0.0283106	0.406893	0.0628147	0.229849	0.00251114	0.0268882
SGBs	control vs CRC	Enterocloster_aldensis|t__SGB4762	0.253498	0.0996412	0.407355	0.0033056	0.0314177	0.620324	0.000770966	0.25061	0.00333604	0.0315534
SGBs	control vs CRC	Enterocloster_bolteae|t__SGB4758_group	0.252427	0.0821186	0.422735	0.00648342	0.0505796	0.665043	8.2882e-05	0.252088	0.00394655	0.0349948
SGBs	control vs CRC	Lentisphaeria_bacterium|t__SGB9153	0.249971	0.127972	0.371969	0.00241931	0.0269523	0	0.808077	0.143589	0.0188937	0.0954656
SGBs	control vs CRC	Methanobrevibacter_smithii|t__SGB714_group	0.24817	0.0865154	0.409824	0.0053398	0.0450521	0.507549	0.012472	0.223556	0.0297081	0.126879
SGBs	control vs CRC	Enterocloster_citroniae|t__SGB4761	0.24781	0.100452	0.395169	0.00271094	0.0288575	0.577359	0.00209222	0.231264	0.00971379	0.0591377
SGBs	control vs CRC	Bacteroides_caccae|t__SGB1877	0.237648	0.129643	0.345653	0.000290436	0.00735127	0.2223	0.200993	0.24982	0.000577212	0.0107399
SGBs	control vs CRC	Eisenbergiella_tayi|t__SGB4988	0.236268	0.145168	0.327368	6.9976e-05	0.00294739	0	0.505917	0.240753	8.62361e-05	0.00250969
SGBs	control vs CRC	Clostridia_bacterium|t__SGB5183	0.235695	0.112345	0.359045	0.00442881	0.0387919	0	0.576516	0.150617	0.00854354	0.0560515
SGBs	control vs CRC	Clostridiales_Family_XIII_bacterium_WCA_MUC_591_APC_4B|t__SGB3926_group	0.235255	0.0653397	0.405171	0.0120817	0.0795436	0.289528	0.178231	0.140666	0.0557865	0.187886
SGBs	control vs CRC	Prevotella_buccae|t__SGB1531	0.234767	0.15432	0.315215	0.00628306	0.0495745	0	0.954805	0.19485	0.00640469	0.0468988
SGBs	control vs CRC	Intestinimonas_massiliensis|t__SGB15127	0.229072	0.1163	0.341844	0.000657478	0.0125577	0.422991	0.0425791	0.24389	0.00139571	0.0193186
SGBs	control vs CRC	Clostridia_bacterium|t__SGB15389	0.228589	0.133641	0.323537	0.000252838	0.00685674	0	0.689717	0.20094	0.0088201	0.0572046
SGBs	control vs CRC	Ruminococcaceae_bacterium_D5|t__SGB14960	0.227399	0.136987	0.317811	9.45563e-05	0.00349856	0	0.491281	0.212237	0.000890325	0.0146452
SGBs	control vs CRC	Bacteroides_salyersiae|t__SGB1857	0.227022	0.0905833	0.36346	0.0029299	0.0295988	0.530639	0.00652269	0.238932	0.00689853	0.0486325
SGBs	control vs CRC	Harryflintia_acetispora|t__SGB14838	0.225447	0.0718985	0.378996	0.00735416	0.0552247	0.499288	0.0171961	0.211562	0.0165006	0.087108
SGBs	control vs CRC	Lachnospiraceae_bacterium|t__SGB4671	0.223807	0.0573996	0.390214	0.0154849	0.0908972	0	0.439318	0.192576	0.0434688	0.163605
SGBs	control vs CRC	Streptococcus_gallolyticus|t__SGB8018	0.22266	0.101927	0.343393	0.00211321	0.0250723	0	0.534309	0.137595	0.0145213	0.079239
SGBs	control vs CRC	Candidatus_Woodwardibium_gallinarum|t__SGB14953	0.217591	0.0764053	0.358777	0.0107246	0.0731459	0	0.808573	0.0750211	0.135086	0.326292
SGBs	control vs CRC	GGB1266_SGB1699|t__SGB1699	0.216857	0.0784433	0.35527	0.00581431	0.0463112	0.183319	0.269015	0.153947	0.0280698	0.12445
SGBs	control vs CRC	Enterocloster_lavalensis|t__SGB4725	0.215719	0.0844393	0.346998	0.00336842	0.0314478	0.543291	0.00619542	0.205717	0.00769913	0.0526359
SGBs	control vs CRC	Clostridia_bacterium|t__SGB15390	0.211221	0.106538	0.315904	0.000774018	0.0127769	0.0803883	0.364309	0.201264	0.00056251	0.0107399
SGBs	control vs CRC	Clostridiaceae_bacterium|t__SGB7256	0.209488	0.0669844	0.351991	0.00705013	0.0542253	0.549604	0.00539578	0.202785	0.00949615	0.059083
SGBs	control vs CRC	Bacteroides_cellulosilyticus|t__SGB1844	0.209188	0.0810583	0.337317	0.00335949	0.0314478	0.39519	0.0526784	0.177773	0.049537	0.176899
SGBs	control vs CRC	Clostridiaceae_bacterium|t__SGB4721	0.207856	0.108652	0.307061	0.000505141	0.0108558	0.135926	0.301175	0.199215	0.00571098	0.0435031
SGBs	control vs CRC	Mogibacterium_timidum|t__SGB3920	0.207819	0.13243	0.283208	0.000219018	0.00623654	0	0.930088	0.196731	0.000194097	0.00489555
SGBs	control vs CRC	Streptococcus_anginosus|t__SGB8028_group	0.206714	0.0888625	0.324565	0.00210289	0.0250723	0.298068	0.131886	0.196323	0.00463704	0.0389855
SGBs	control vs CRC	Christensenella_minuta|t__SGB14142	0.202941	0.121631	0.284251	0.000188098	0.00549342	0	0.810761	0.180206	0.00224423	0.0249726
SGBs	control vs CRC	Lachnospiraceae_bacterium|t__SGB82511	0.202474	0.130571	0.274376	0.00293213	0.0295988	0	0.980189	0.0576116	0.214906	0.419824
SGBs	control vs CRC	GGB9634_SGB15095|t__SGB15095_group	0.201573	0.0551542	0.347992	0.0131027	0.0838423	0	0.526254	0.10198	0.0738505	0.224119
SGBs	control vs CRC	Alistipes_indistinctus|t__SGB2325	0.199893	0.113641	0.286144	0.000178016	0.00549342	0	0.550795	0.185475	0.00186643	0.0226182
SGBs	control vs CRC	Emergencia_timonensis|t__SGB3970	0.197388	0.099787	0.294989	0.00113224	0.0164492	0	0.588359	0.176084	0.000871514	0.0145466
SGBs	control vs CRC	Streptococcus_oralis|t__SGB8130	0.197012	0.0465568	0.347466	0.0139458	0.0873802	0.509051	0.0121418	0.184963	0.0211283	0.101184
SGBs	control vs CRC	Akkermansia_muciniphila|t__SGB9226	0.196376	0.0665124	0.32624	0.00568814	0.0460645	0.459091	0.0233141	0.183984	0.00613444	0.0461099
SGBs	control vs CRC	Megasphaera_micronuciformis|t__SGB5868	0.195593	0.0836502	0.307535	0.00299424	0.0297773	0.0600692	0.386319	0.13186	0.0111805	0.0640902
SGBs	control vs CRC	Neglecta_timonensis|t__SGB14851	0.195373	0.109027	0.281719	0.00106375	0.0159422	0	0.872804	0.16438	0.00315282	0.0313899
SGBs	control vs CRC	Clostridia_bacterium|t__SGB14932	0.194089	0.0917268	0.296451	0.00115483	0.0164492	0.212881	0.216684	0.214369	0.00560788	0.0430995
SGBs	control vs CRC	Escherichia_coli|t__SGB10068	0.193533	0.077185	0.30988	0.00293649	0.0295988	0.316301	0.109401	0.166364	0.00954649	0.059083
SGBs	control vs CRC	Anaerotruncus_colihominis|t__SGB14963	0.192338	0.0662006	0.318476	0.00558117	0.0457335	0.362521	0.0794087	0.209508	0.00957821	0.059083
SGBs	control vs CRC	Pyramidobacter_piscolens|t__SGB15497	0.192016	0.100516	0.283516	0.00214666	0.0252066	0	0.907251	0.183173	0.00272903	0.0284617
SGBs	control vs CRC	Prevotella_buccalis|t__SGB1517	0.187638	0.0910287	0.284248	0.0031507	0.0306446	0	0.92331	0.136116	0.0591453	0.195145
SGBs	control vs CRC	GGB9342_SGB14306|t__SGB14306	0.186489	0.092116	0.280861	0.000754501	0.0126379	0.117316	0.319246	0.137588	0.00368988	0.0337034
SGBs	control vs CRC	Clostridiaceae_bacterium|t__SGB82499	0.184353	0.0530699	0.315636	0.01191	0.0793304	0.335245	0.14967	0.0840506	0.147362	0.33995
SGBs	control vs CRC	Tyzzerella_nexilis|t__SGB4588_group	0.178272	0.0890585	0.267485	0.000685884	0.0125577	0	0.47808	0.163276	0.0014745	0.0201633
SGBs	control vs CRC	Candidatus_Paralachnospira_caecorum|t__SGB59817	0.174363	0.0792054	0.269521	0.00289434	0.0295988	0	0.943902	0.165302	0.000280204	0.00649043
SGBs	control vs CRC	Prevotella_timonensis|t__SGB1507	0.174034	0.0617218	0.286347	0.0126231	0.0826306	0	0.929334	0.0779466	0.147118	0.33995
SGBs	control vs CRC	Clostridia_unclassified_SGB4367|t__SGB4367	0.17292	0.0416733	0.304167	0.0132382	0.0842363	0.448791	0.0270488	0.188419	0.016611	0.0872848
SGBs	control vs CRC	Pseudoflavonifractor_sp_AF19_9AC|t__SGB23477	0.170803	0.0528981	0.288708	0.0082769	0.060432	0.162617	0.280111	0.165888	0.0192522	0.095984
SGBs	control vs CRC	GGB9633_SGB15091|t__SGB15091	0.17017	0.0804627	0.259877	0.00106176	0.0159422	0	0.465771	0.173675	0.00531643	0.0421969
SGBs	control vs CRC	Faecalicatena_contorta|t__SGB4613	0.169762	0.033907	0.305617	0.0179424	0.0995534	0.448777	0.0308352	0.138588	0.0679946	0.210985
SGBs	control vs CRC	Catabacter_hongkongensis|t__SGB14143	0.169702	0.0827514	0.256653	0.00100829	0.0157797	0	0.596686	0.135605	0.0083101	0.0554821
SGBs	control vs CRC	Enterocloster_clostridioformis|t__SGB4760	0.167599	0.0499484	0.285249	0.00855838	0.060925	0.476256	0.0208655	0.204243	0.00190748	0.0226182
SGBs	control vs CRC	Clostridia_bacterium|t__SGB5184	0.166608	0.0756935	0.257523	0.00178454	0.0231627	0	0.621054	0.129504	0.0260934	0.117992
SGBs	control vs CRC	Cloacibacillus_evryensis|t__SGB15506	0.166551	0.0472466	0.285856	0.0115873	0.0776346	0.0737153	0.373942	0.150075	0.0105086	0.0624466
SGBs	control vs CRC	Clostridia_bacterium|t__SGB19227	0.165919	0.0426581	0.28918	0.0145758	0.0887801	0	0.773551	0.091583	0.109908	0.294908
SGBs	control vs CRC	Clostridium_methylpentosum|t__SGB14962	0.165199	0.0446117	0.285786	0.0113822	0.076712	0.272744	0.169377	0.148292	0.0453453	0.167645
SGBs	control vs CRC	GGB3005_SGB3996|t__SGB3996	0.164198	0.0404151	0.28798	0.0129757	0.0838423	0.346887	0.0909747	0.182928	0.00852375	0.0560515
SGBs	control vs CRC	Alistipes_finegoldii|t__SGB2301	0.161476	0.0606966	0.262255	0.00383652	0.0346809	0.163674	0.266067	0.186553	0.0162949	0.0864239
SGBs	control vs CRC	Dielma_fastidiosa|t__SGB4031	0.160437	0.075818	0.245056	0.00115534	0.0164492	0	0.619788	0.173823	0.00238006	0.0262269
SGBs	control vs CRC	Allisonella_histaminiformans|t__SGB5843	0.154431	0.0457982	0.263065	0.00844008	0.0608433	0.237623	0.184746	0.160864	0.0200375	0.0967768
SGBs	control vs CRC	GGB58233_SGB79883|t__SGB79883	0.15387	0.0324899	0.275251	0.0169008	0.0957713	0.294711	0.14179	0.160756	0.029256	0.126161
SGBs	control vs CRC	Alistipes_ihumii|t__SGB2328	0.15302	0.0646863	0.241353	0.00230591	0.0260043	0	0.535138	0.174977	0.00072711	0.0126965
SGBs	control vs CRC	Lawsonibacter_sp_NSJ_51|t__SGB15131	0.148989	0.0478137	0.250164	0.00697454	0.0540408	0.118862	0.320228	0.123896	0.0551417	0.186823
SGBs	control vs CRC	Actinomyces_graevenitzii|t__SGB17130	0.135697	0.0308999	0.240494	0.015798	0.0913396	0.0620236	0.384481	0.10919	0.0301994	0.128376
SGBs	control vs CRC	Ruminococcaceae_unclassified_SGB15234|t__SGB15234	0.133793	0.0382574	0.229329	0.00925115	0.0652893	0.0610275	0.383721	0.0798454	0.122937	0.31193
SGBs	control vs CRC	Sutterella_wadsworthensis|t__SGB9286	0.129603	0.0391824	0.220024	0.00824421	0.060432	0	0.501015	0.162287	0.00371183	0.0337034
SGBs	control vs CRC	GGB45491_SGB63163|t__SGB63163	0.123124	0.031627	0.214622	0.0129341	0.0838423	0	0.73932	0.1132	0.0279688	0.12445
SGBs	control vs CRC	Lachnospiraceae_bacterium|t__SGB4746	0.122294	0.0292397	0.215348	0.0142623	0.0879449	0	0.570065	0.167137	0.00165538	0.0213507
SGBs	control vs CRC	Prevotella_sp_885|t__SGB1677	0.110919	0.0502627	0.171575	0.00346285	0.0320181	0	0.993255	0.227924	0.0312417	0.131283
SGBs	control vs CRC	Coprobacillus_cateniformis|t__SGB6771	0.104392	0.0243222	0.184463	0.0142843	0.0879449	0	0.721473	0.0922284	0.075003	0.226852
SGBs	control vs CRC	Angelakisella_massiliensis|t__SGB29321	0.10366	0.0235115	0.183808	0.0158918	0.0914181	0	0.878705	0.134832	0.00319159	0.0314087
SGBs	control vs CRC	GGB9631_SGB15087|t__SGB15087	0.0990141	0.0284979	0.16953	0.00960101	0.066276	0	0.957207	0.0660797	0.0289885	0.126161
SGBs	control vs CRC	Ruminococcaceae_bacterium_AM07_15|t__SGB14974	0.080772	0.0159857	0.145558	0.0181573	0.0995534	0	0.936276	0.0585381	0.167482	0.368467
SGBs	control vs CRC	Clostridium_sp_AF15_49|t__SGB5111	-0.0889873	-0.15074	-0.027235	0.00797815	0.0593929	0	0.957242	-0.120867	0.00619151	0.0461721
SGBs	control vs CRC	Eggerthellaceae_unclassified_SGB14341|t__SGB14341	-0.101441	-0.18235	-0.0205315	0.0176306	0.0994122	0	0.698644	-0.0934833	0.0725613	0.22139
SGBs	control vs CRC	Clostridium_sp_AF34_10BH|t__SGB4914	-0.123664	-0.219872	-0.0274565	0.0151965	0.0901502	0.120152	0.315979	-0.174354	0.00903115	0.057542
SGBs	control vs CRC	GGB9618_SGB15065|t__SGB15065	-0.131246	-0.231364	-0.0311271	0.0148306	0.089059	0	0.719762	-0.176167	0.0041757	0.0361788
SGBs	control vs CRC	Gemmiger_SGB15299|t__SGB15299	-0.136984	-0.232013	-0.041954	0.00822003	0.060432	0	0.67379	-0.154244	0.00161038	0.021009
SGBs	control vs CRC	Clostridia_bacterium|t__SGB15383	-0.137746	-0.242595	-0.0328977	0.0146645	0.0888448	0	0.579714	-0.143616	0.144781	0.336734
SGBs	control vs CRC	GGB3486_SGB4658|t__SGB4658	-0.139327	-0.215724	-0.062929	0.00227388	0.0258995	0	0.965565	-0.157848	0.000514057	0.0100619
SGBs	control vs CRC	GGB3277_SGB4327|t__SGB4327_group	-0.14234	-0.253556	-0.0311231	0.0155619	0.0908972	0.266996	0.154855	-0.142885	0.0327176	0.133731
SGBs	control vs CRC	Lachnospiraceae_bacterium_NSJ_46|t__SGB47656	-0.149383	-0.265277	-0.0334888	0.016169	0.0925449	0	0.545564	-0.135113	0.102138	0.280695
SGBs	control vs CRC	Clostridium_sp_AF36_4|t__SGB4644	-0.15179	-0.233539	-0.0700399	0.00126383	0.0173558	0	0.666833	-0.15311	0.00187184	0.0226182
SGBs	control vs CRC	Faecalibacterium_prausnitzii|t__SGB15323	-0.155671	-0.243102	-0.0682406	0.00219027	0.0252799	0	0.655161	-0.0953355	0.170015	0.368467
SGBs	control vs CRC	Clostridium_sp_AF27_2AA|t__SGB4712	-0.158709	-0.247703	-0.0697136	0.00185728	0.0232305	0	0.534928	-0.230704	0.00531011	0.0421969
SGBs	control vs CRC	Lachnospiraceae_bacterium|t__SGB4964	-0.159841	-0.274507	-0.0451753	0.00951466	0.0660805	0.332512	0.0960044	-0.18464	0.00907491	0.057542
SGBs	control vs CRC	Lachnospiraceae_bacterium|t__SGB4957	-0.161159	-0.252777	-0.0695418	0.00260061	0.0282104	0	0.640217	-0.16254	0.00774466	0.0526359
SGBs	control vs CRC	Eubacterium_sp_AF34_35BH|t__SGB5051	-0.162651	-0.275803	-0.0494992	0.00835882	0.0606413	0.199756	0.23615	-0.172434	0.0117978	0.0666193
SGBs	control vs CRC	Lachnospira_sp_NSJ_43|t__SGB5087	-0.167142	-0.295208	-0.0390765	0.0139624	0.0873802	0.388046	0.0568989	-0.165505	0.00212688	0.0241401
SGBs	control vs CRC	Clostridia_bacterium|t__SGB15373	-0.167351	-0.26132	-0.0733825	0.00187638	0.0232305	0.00312548	0.446446	-0.172794	0.00370264	0.0337034
SGBs	control vs CRC	GGB9561_SGB14972|t__SGB14972	-0.168038	-0.301346	-0.0347297	0.0180844	0.0995534	0.415639	0.0643275	-0.230451	0.00549145	0.0426904
SGBs	control vs CRC	GGB3278_SGB4328|t__SGB4328	-0.168806	-0.274877	-0.0627342	0.0046529	0.0399003	0	0.536705	-0.161845	0.00246934	0.0267614
SGBs	control vs CRC	Clostridia_bacterium|t__SGB3952	-0.172363	-0.306732	-0.0379935	0.0165689	0.0943597	0.24108	0.206839	-0.133151	0.0772406	0.231926
SGBs	control vs CRC	Streptococcus_thermophilus|t__SGB8002	-0.172528	-0.295291	-0.0497643	0.00928611	0.0652893	0.361565	0.080093	-0.180202	0.0135066	0.0747806
SGBs	control vs CRC	Gordonibacter_pamelaeae|t__SGB14807	-0.176604	-0.283812	-0.0693964	0.00331003	0.0314177	0.217911	0.211337	-0.212289	0.00470617	0.038989
SGBs	control vs CRC	Ruminococcus_bicirculans|t__SGB4262	-0.178233	-0.285964	-0.0705024	0.00305395	0.0299866	0.229638	0.193163	-0.144339	0.0256234	0.11633
SGBs	control vs CRC	Clostridia_unclassified_SGB4447|t__SGB4447	-0.178929	-0.277006	-0.0808513	0.00184301	0.0232305	0	0.479132	-0.120389	0.0252147	0.114934
SGBs	control vs CRC	Faecalibacterium_SGB15345|t__SGB15345	-0.179366	-0.317005	-0.0417276	0.0149145	0.089059	0.321853	0.125261	-0.221461	0.0102016	0.0609413
SGBs	control vs CRC	Blautia_sp_AF19_10LB|t__SGB4810	-0.18071	-0.303758	-0.0576619	0.00709357	0.0542253	0.348205	0.0899694	-0.155567	0.0285683	0.126161
SGBs	control vs CRC	Ruminococcaceae_unclassified_SGB4425|t__SGB4425_group	-0.181057	-0.302082	-0.0600313	0.00631106	0.0495745	0.327006	0.1068	-0.185335	0.00322415	0.0314087
SGBs	control vs CRC	Clostridium_sp_NSJ_42|t__SGB6174_group	-0.185092	-0.306113	-0.064071	0.00570246	0.0460645	0.325571	0.114805	-0.233362	0.00300132	0.0304151
SGBs	control vs CRC	GGB9593_SGB15015|t__SGB15015	-0.185289	-0.304745	-0.0658323	0.0072214	0.0548345	0	0.640196	-0.190806	0.00370649	0.0337034
SGBs	control vs CRC	Eggerthellaceae_unclassified_SGB14322|t__SGB14322_group	-0.18853	-0.33709	-0.0399694	0.0179252	0.0995534	0.344667	0.122886	-0.170814	0.0150416	0.0814006
SGBs	control vs CRC	Coprococcus_eutactus|t__SGB5121	-0.1889	-0.276199	-0.101601	0.000381592	0.00852222	0	0.557932	-0.191948	0.00117735	0.0175828
SGBs	control vs CRC	Butyricicoccus_sp_AM29_23AC|t__SGB14991	-0.189471	-0.314428	-0.0645151	0.00578798	0.0463112	0.44561	0.0321504	-0.243952	0.00296452	0.0303128
SGBs	control vs CRC	Clostridium_sp_OM07_10AC|t__SGB4655	-0.189604	-0.332881	-0.046327	0.0177293	0.0994761	0	0.619763	-0.121687	0.0269883	0.121554
SGBs	control vs CRC	Blautia_sp_MSK_20_85|t__SGB4828_group	-0.194774	-0.308215	-0.0813337	0.00246097	0.0269523	0.149812	0.285697	-0.18227	0.00672868	0.0477316
SGBs	control vs CRC	GGB9595_SGB15019|t__SGB15019	-0.196478	-0.306513	-0.0864439	0.00293157	0.0295988	0	0.686116	-0.152659	0.0365909	0.142744
SGBs	control vs CRC	Faecalicatena_fissicatena|t__SGB4871_group	-0.197032	-0.34166	-0.052404	0.0109114	0.0739764	0.581287	0.00187409	-0.230671	0.0194639	0.0961402
SGBs	control vs CRC	GGB45432_SGB63101|t__SGB63101	-0.200058	-0.316829	-0.0832874	0.00285895	0.0295988	0.218793	0.222294	-0.186679	0.0150609	0.0814006
SGBs	control vs CRC	Clostridia_bacterium|t__SGB6334	-0.205471	-0.311838	-0.0991034	0.0141689	0.0879449	0	0.95143	-0.141634	0.00153757	0.0206744
SGBs	control vs CRC	Gemmiger_formicilis|t__SGB15300	-0.208798	-0.319995	-0.0976021	0.00115386	0.0164492	0.372602	0.0666676	-0.177888	0.00947793	0.059083
SGBs	control vs CRC	Clostridium_sp_AM49_4BH|t__SGB4652	-0.212475	-0.310746	-0.114203	0.000341215	0.00809675	0.101505	0.337448	-0.219344	0.00126933	0.0182594
SGBs	control vs CRC	Clostridia_unclassified_SGB6369|t__SGB6369	-0.220051	-0.350133	-0.0899688	0.00736976	0.0552247	0	0.771807	-0.112845	0.0643293	0.202254
SGBs	control vs CRC	Coprococcus_eutactus|t__SGB5117	-0.222072	-0.346283	-0.0978612	0.0018221	0.0232305	0.2816	0.147136	-0.247206	0.00077642	0.0131528
SGBs	control vs CRC	Blautia_faecis|t__SGB4820	-0.223657	-0.403528	-0.0437861	0.0181801	0.0995534	0.700351	1.17788e-05	-0.236961	0.0240751	0.111532
SGBs	control vs CRC	GGB3570_SGB4777|t__SGB4777	-0.226412	-0.365278	-0.087546	0.00355681	0.0324097	0.511847	0.011544	-0.307822	0.00116251	0.0175828
SGBs	control vs CRC	Adlercreutzia_equolifaciens|t__SGB14797_group	-0.231274	-0.346727	-0.11582	0.000738686	0.0125577	0.311302	0.120128	-0.260498	0.000370664	0.00779081
SGBs	control vs CRC	Lachnospiraceae_bacterium_BX3|t__SGB4651	-0.233369	-0.316391	-0.150348	3.95122e-05	0.00214307	0	0.683435	-0.288512	8.0554e-05	0.00247132
SGBs	control vs CRC	Candidatus_Cibiobacter_qucibialis|t__SGB15286	-0.235402	-0.343492	-0.127313	0.000319307	0.00781395	0.253483	0.168383	-0.265266	0.00219617	0.0246798
SGBs	control vs CRC	Faecalibacterium_prausnitzii|t__SGB15316_group	-0.235979	-0.381269	-0.0906893	0.00348573	0.0320181	0.496186	0.0127674	-0.237223	0.00669699	0.0477316
SGBs	control vs CRC	GGB9758_SGB15368|t__SGB15368	-0.243931	-0.336339	-0.151524	4.82219e-05	0.00249658	0.0221122	0.427272	-0.3794	0.00038677	0.00798152
SGBs	control vs CRC	GGB9615_SGB15052|t__SGB15052	-0.244924	-0.434316	-0.0555316	0.0149344	0.089059	0.634958	0.000459004	-0.218329	0.0175335	0.0904571
SGBs	control vs CRC	Anaerostipes_hadrus|t__SGB4540_group	-0.245528	-0.401144	-0.0899111	0.00427042	0.038	0.564601	0.00294181	-0.237942	0.00719113	0.0503823
SGBs	control vs CRC	GGB4603_SGB6367|t__SGB6367	-0.246369	-0.392705	-0.100034	0.00465912	0.0399003	0.105247	0.347296	-0.192118	0.017665	0.090723
SGBs	control vs CRC	Anaerobutyricum_hallii|t__SGB4532	-0.247605	-0.409139	-0.0860714	0.00539361	0.0451715	0.690804	3.67538e-05	-0.192752	0.00996903	0.0601854
SGBs	control vs CRC	GGB9608_SGB15042|t__SGB15042_group	-0.248642	-0.378745	-0.118538	0.00442558	0.0387919	0	0.862344	-0.100035	0.0291642	0.126161
SGBs	control vs CRC	Clostridium_sp_AF34_13|t__SGB4659	-0.251632	-0.376204	-0.127059	0.00068904	0.0125577	0.254547	0.173506	-0.226606	0.00467343	0.038989
SGBs	control vs CRC	Lachnospira_SGB5076|t__SGB5076	-0.252457	-0.351214	-0.153701	9.82913e-05	0.00349856	0.0582898	0.387742	-0.267794	0.00111846	0.0171586
SGBs	control vs CRC	Ruminococcus_sp_AF41_9|t__SGB25497	-0.25394	-0.345493	-0.162387	5.81752e-05	0.00265046	0	0.761391	-0.232894	0.00261327	0.0277202
SGBs	control vs CRC	Ruminococcaceae_unclassified_SGB4191|t__SGB4191	-0.257146	-0.392869	-0.121423	0.00126943	0.0173558	0.325526	0.114842	-0.301541	0.0111103	0.0640655
SGBs	control vs CRC	GGB4588_SGB6347|t__SGB6347	-0.265001	-0.372154	-0.157848	0.00142293	0.0190673	0	0.918442	-0.198199	0.000110567	0.00306083
SGBs	control vs CRC	Bifidobacterium_catenulatum|t__SGB17241	-0.268685	-0.386571	-0.150799	0.000598382	0.0119571	0	0.712598	-0.191956	0.0227605	0.106309
SGBs	control vs CRC	Clostridiales_bacterium_KLE1615|t__SGB5090_group	-0.271498	-0.412143	-0.130853	0.000918863	0.0147406	0.488374	0.0146316	-0.298538	0.000317453	0.00720619
SGBs	control vs CRC	Lachnospiraceae_bacterium|t__SGB4780	-0.272673	-0.38129	-0.164055	9.6306e-05	0.00349856	0.324875	0.108568	-0.347448	2.07583e-05	0.000906179
SGBs	control vs CRC	GGB9615_SGB15051|t__SGB15051	-0.273411	-0.480048	-0.0667732	0.0137569	0.0870506	0.617604	0.00172276	-0.286287	0.0074471	0.051227
SGBs	control vs CRC	GGB51441_SGB71759|t__SGB71759	-0.273731	-0.379649	-0.167814	7.24557e-05	0.00294739	0.234905	0.193527	-0.313274	1.29241e-05	0.000666768
SGBs	control vs CRC	Clostridium_SGB6179|t__SGB6179	-0.275292	-0.372273	-0.178311	3.58758e-05	0.00204313	0	0.469761	-0.332132	9.47786e-05	0.00268934
SGBs	control vs CRC	Agathobaculum_butyriciproducens|t__SGB14993_group	-0.281003	-0.422806	-0.139201	0.000736656	0.0125577	0.61565	0.000634952	-0.304271	0.00187306	0.0226182
SGBs	control vs CRC	GGB3490_SGB4664|t__SGB4664	-0.282317	-0.394246	-0.170388	0.000561979	0.0116381	0	0.733841	-0.296105	5.8908e-07	6.68606e-05
SGBs	control vs CRC	Bacteroidaceae_bacterium|t__SGB1805	-0.283395	-0.396753	-0.170038	0.00853215	0.060925	0	0.914906
SGBs	control vs CRC	Eubacterium_rectale|t__SGB4933_group	-0.287354	-0.442359	-0.132349	0.00127997	0.0173558	0.597509	0.0011563	-0.221639	0.00310496	0.031187
SGBs	control vs CRC	Lachnospiraceae_bacterium|t__SGB5062	-0.288483	-0.395568	-0.181398	0.000377862	0.00852222	0	0.81846	-0.217243	0.0194971	0.0961402
SGBs	control vs CRC	Faecalibacterium_prausnitzii|t__SGB15317	-0.288655	-0.421337	-0.155972	0.000322437	0.00781395	0.497202	0.012538	-0.306415	0.00100184	0.0160154
SGBs	control vs CRC	Ruminococcaceae_bacterium|t__SGB43319	-0.288945	-0.415538	-0.162352	0.00317477	0.0306446	0	0.907132	-0.21726	0.0293449	0.126161
SGBs	control vs CRC	Faecalibacterium_prausnitzii|t__SGB15342	-0.299519	-0.459737	-0.139302	0.00119608	0.0168189	0.544145	0.00483767	-0.301826	0.00904179	0.057542
SGBs	control vs CRC	Clostridia_bacterium|t__SGB5197	-0.301872	-0.490086	-0.113658	0.00550082	0.0456608	0.61926	0.00491147	-0.237331	0.00382344	0.0341701
SGBs	control vs CRC	Clostridium_sp_AM33_3|t__SGB4711	-0.305263	-0.484294	-0.126233	0.00244725	0.0269523	0.666076	7.88204e-05	-0.312597	0.00194692	0.022781
SGBs	control vs CRC	Fusicatenibacter_saccharivorans|t__SGB4874	-0.316547	-0.475606	-0.157488	0.000710316	0.0125577	0.623205	0.000484516	-0.31795	0.00135115	0.0189328
SGBs	control vs CRC	Roseburia_intestinalis|t__SGB4951	-0.326798	-0.436899	-0.216698	1.35867e-05	0.00103168	0.24693	0.175082	-0.287168	8.26559e-05	0.00247132
SGBs	control vs CRC	Faecalibacterium_SGB15346|t__SGB15346	-0.334672	-0.456303	-0.21304	3.10995e-05	0.00186434	0.370264	0.0682229	-0.403905	0.00132553	0.0188059
SGBs	control vs CRC	Lachnospiraceae_bacterium|t__SGB5061	-0.335938	-0.549481	-0.122394	0.0153377	0.0905164	0	0.671635	-0.173701	0.00967625	0.0591377
SGBs	control vs CRC	Roseburia_faecis|t__SGB4925	-0.34572	-0.502204	-0.189237	0.0002797	0.00724041	0.531098	0.00645908	-0.332709	0.00191309	0.0226182
SGBs	control vs CRC	Blautia_SGB71764|t__SGB71764	-0.363653	-0.562256	-0.16505	0.0157318	0.0913396	0	0.842221
SGBs	control vs CRC	Clostridiaceae_bacterium|t__SGB4269	-0.380094	-0.505584	-0.254603	1.08308e-05	0.000948946	0.420402	0.0393031	-0.369769	7.55794e-05	0.00247132
SGBs	control vs CRC	Bacilli_unclassified_SGB6428|t__SGB6428	-0.404645	-0.437257	-0.372034	0.000350656	0.00815095	0	0.997089	-0.102225	0.0567613	0.190604
SGBs	control vs adenoma	Desulfovibrionaceae_bacterium|t__SGB15460	0.25646	0.148266	0.364654	0.00172288	0.454167	0	0.916435	0.165458	0.0343192	0.581599
SGBs	control vs adenoma	Alistipes_dispar|t__SGB2311	0.125214	0.0510038	0.199423	0.00615628	0.514748	0	0.906774	0.13714	0.00192288	0.581599
SGBs	control vs adenoma	Anaerotruncus_colihominis|t__SGB14963	0.109798	0.054731	0.164865	0.00276931	0.454167	0	0.977997	0.120234	0.0164758	0.581599
SGBs	control vs adenoma	GGB45491_SGB63163|t__SGB63163	-0.0754001	-0.11965	-0.0311504	0.00588205	0.514748	0	0.993087	-0.0506714	0.0912852	0.598121
SGBs	control vs adenoma	Lachnospiraceae_bacterium_OF09_6|t__SGB4966	-0.0885979	-0.122559	-0.054637	0.00192819	0.454167	0	0.995931	-0.0458096	0.38776	0.864052
SGBs	control vs adenoma	Ruminococcaceae_unclassified_SGB4425|t__SGB4425_group	-0.122398	-0.186266	-0.0585305	0.00600205	0.514748	0	0.988137	-0.142241	0.0141321	0.581599
SGBs	control vs adenoma	Clostridia_bacterium|t__SGB14182	-0.153893	-0.245486	-0.0623003	0.00627741	0.514748	0	0.776975	-0.132667	0.00689943	0.581599
SGBs	control vs adenoma	Clostridium_sp_NSJ_42|t__SGB6174_group	-0.16299	-0.253591	-0.0723901	0.00571217	0.514748	0	0.811685	-0.169484	0.0733225	0.590421
SGBs	control vs adenoma	Lentisphaeria_bacterium|t__SGB9203	-0.174231	-0.279322	-0.0691391	0.00800146	0.596472	0	0.698978	-0.155831	0.00727575	0.581599
SGBs	control vs adenoma	Lactococcus_lactis|t__SGB7984	-0.179608	-0.254824	-0.104391	0.00268527	0.454167	0	0.923156	-0.130486	0.0345598	0.581599
SGBs	control vs adenoma	Clostridia_bacterium|t__SGB14136	-0.221893	-0.261452	-0.182335	0.00171236	0.454167	0	0.994637	-0.0975144	0.0566216	0.585326
SGBs	adenoma vs CRC	Fusobacterium_nucleatum|t__SGB6007	0.547108	0.251335	0.842881	0.00681133	0.297375	0.350452	0.187646	0.464969	0.00198853	0.160347
SGBs	adenoma vs CRC	Gemella_morbillorum|t__SGB7295	0.533953	0.335216	0.732689	0.00172575	0.178301	0	0.560077	0.451968	0.00133661	0.160347
SGBs	adenoma vs CRC	Peptostreptococcus_stomatis|t__SGB748	0.508825	0.318276	0.699374	0.00176614	0.178301	0	0.599973	0.477948	0.00123142	0.160347
SGBs	adenoma vs CRC	Parvimonas_micra|t__SGB6653	0.503574	0.356338	0.65081	0.000315871	0.178301	0	0.756743	0.423575	0.00149894	0.160347
SGBs	adenoma vs CRC	Fusobacterium_nucleatum|t__SGB6011	0.479447	0.241095	0.717799	0.00504138	0.287112	0.0607507	0.372123	0.396049	0.00195831	0.160347
SGBs	adenoma vs CRC	Dialister_pneumosintes|t__SGB5842	0.44637	0.25585	0.63689	0.00181529	0.178301	0	0.483939	0.389875	0.00194827	0.160347
SGBs	adenoma vs CRC	Peptostreptococcus_anaerobius|t__SGB746	0.440071	0.280021	0.60012	0.00314291	0.231528	0	0.886799	0.283024	0.0053065	0.261493
SGBs	adenoma vs CRC	Fusobacterium_nucleatum|t__SGB6014	0.438071	0.27628	0.599863	0.00167597	0.178301	0	0.762344	0.374662	0.00944031	0.348898
SGBs	adenoma vs CRC	Porphyromonas_SGB1980|t__SGB1980	0.410401	0.312639	0.508163	0.000906531	0.178301	0	0.970817	0.288316	0.00104476	0.160347
SGBs	adenoma vs CRC	Fusobacterium_nucleatum|t__SGB6001	0.381239	0.203211	0.559267	0.00401416	0.272753	0	0.656283	0.327972	0.00345739	0.251729
SGBs	adenoma vs CRC	Granulicatella_adiacens|t__SGB8249	0.320992	0.212471	0.429514	0.0011982	0.178301	0	0.922842	0.334655	0.000799862	0.160347
SGBs	adenoma vs CRC	Clostridia_bacterium|t__SGB5291	0.306587	0.182156	0.431017	0.00431962	0.272753	0	0.941707	0.147866	0.0808711	0.67124
SGBs	adenoma vs CRC	Porphyromonas_SGB1977|t__SGB1977	0.303983	0.238456	0.36951	0.00250054	0.201355	0	0.985587	0.233449	0.00425698	0.251729
SGBs	adenoma vs CRC	Clostridia_bacterium|t__SGB3988	0.268159	0.0941961	0.442122	0.00926861	0.311501	0	0.497572	0.250757	0.0114101	0.361454
SGBs	adenoma vs CRC	Solobacterium_SGB6833|t__SGB6833_group	0.256932	0.105756	0.408108	0.00722994	0.297375	0	0.725907	0.218203	0.00459154	0.254543
SGBs	adenoma vs CRC	Slackia_exigua|t__SGB14784	0.252065	0.130769	0.373362	0.00703971	0.297375	0	0.909396	0.259095	0.00394211	0.251729
SGBs	adenoma vs CRC	Candidatus_Neochristensenella_gallicola|t__SGB14138	0.250113	0.104381	0.395845	0.00887206	0.311501	0	0.894631	0.119905	0.0824861	0.67124
SGBs	adenoma vs CRC	Anaerotignum_faecicola|t__SGB5190	0.247984	0.106169	0.389798	0.00521255	0.287112	0	0.732976	0.256521	0.00400204	0.251729
SGBs	adenoma vs CRC	Fusobacterium_nucleatum|t__SGB6013	0.230148	0.177953	0.282342	0.000783736	0.178301	0	0.991561	0.258258	0.0188564	0.452045
SGBs	adenoma vs CRC	Clostridiaceae_bacterium|t__SGB7256	0.23001	0.0867002	0.37332	0.00773712	0.297375	0	0.723678	0.183001	0.0336401	0.544801
SGBs	adenoma vs CRC	GGB2980_SGB3962|t__SGB3962	0.216949	0.0753727	0.358525	0.00951417	0.311501	0	0.735216	0.221457	0.0112963	0.361454
SGBs	adenoma vs CRC	GGB9633_SGB15091|t__SGB15091	0.208957	0.0826365	0.335278	0.00674417	0.297375	0	0.828288	0.208172	0.0709859	0.650031
SGBs	adenoma vs CRC	Lentisphaeria_bacterium|t__SGB9153	0.201139	0.112238	0.290039	0.00552139	0.287112	0	0.976458	0.0313807	0.668154	0.939618
SGBs	adenoma vs CRC	Clostridia_unclassified_SGB71281|t__SGB71281	-0.151346	-0.205949	-0.0967436	0.00153389	0.178301	0	0.994631	-0.0720049	0.26532	0.808272
SGBs	adenoma vs CRC	Faecalibacterium_prausnitzii|t__SGB15317	-0.19396	-0.313686	-0.0742339	0.00741709	0.297375	0	0.86226	-0.218311	0.0522145	0.620632
SGBs	adenoma vs CRC	GGB3278_SGB4328|t__SGB4328	-0.240635	-0.339552	-0.141718	0.00250555	0.201355	0	0.967287	-0.144169	0.00490046	0.255688
SGBs	adenoma vs CRC	GGB4585_SGB6340|t__SGB6340	-0.320423	-0.510838	-0.130009	0.00950326	0.311501	0	0.721048	-0.289044	0.0302882	0.544801
SGBs	CRC Stages 0-II vs CRC Stages III-IV	Lawsonibacter_sp_NSJ_52|t__SGB15125	0.420028	0.245387	0.594668	0.00463155	0.347366	0	0.89205	0.138833	0.17461	0.752716
SGBs	CRC Stages 0-II vs CRC Stages III-IV	Slackia_exigua|t__SGB14784	0.304063	0.133339	0.474788	0.00778944	0.357316	0	0.686567	0.274002	0.00156009	0.234533
SGBs	CRC Stages 0-II vs CRC Stages III-IV	Faecalicoccus_pleomorphus|t__SGB6791_group	0.263542	0.104959	0.422125	0.00992544	0.357316	0	0.76728	0.143803	0.0552736	0.57973
SGBs	CRC Stages 0-II vs CRC Stages III-IV	Clostridiales_unclassified_SGB15150|t__SGB15150	0.252933	0.0876773	0.41819	0.00851942	0.357316	0	0.514407	0.197917	0.00938302	0.429994
SGBs	CRC Stages 0-II vs CRC Stages III-IV	Hungatella_hathewayi|t__SGB4742	0.23425	0.0758024	0.392698	0.00859996	0.357316	0.06642	0.380381	0.18968	0.0371511	0.548555
SGBs	CRC Stages 0-II vs CRC Stages III-IV	GGB9532_SGB14933|t__SGB14933	0.232548	0.154156	0.31094	0.0025188	0.346817	0	0.989834	0.138553	0.0235762	0.506326
SGBs	CRC Stages 0-II vs CRC Stages III-IV	Akkermansia_muciniphila|t__SGB9226	0.225146	0.104647	0.345644	0.00193893	0.346817	0	0.762026	0.158764	0.135281	0.740727
SGBs	CRC Stages 0-II vs CRC Stages III-IV	Christensenellaceae_bacterium_NSJ_44|t__SGB7265	0.21991	0.148113	0.291706	0.000170999	0.153899	0	0.991402	0.218575	0.000248942	0.141277
SGBs	CRC Stages 0-II vs CRC Stages III-IV	Dialister_pneumosintes|t__SGB5842	0.201674	0.0736788	0.329669	0.00562471	0.357316	0	0.684109	0.244975	0.00372914	0.321316
SGBs	CRC Stages 0-II vs CRC Stages III-IV	Parvimonas_micra|t__SGB6653	0.195531	0.0678555	0.323207	0.00663237	0.357316	0	0.635811	0.214775	0.0101925	0.429994
SGBs	CRC Stages 0-II vs CRC Stages III-IV	GGB9537_SGB14940|t__SGB14940	0.195401	0.0895527	0.30125	0.00239007	0.346817	0	0.888915	0.208237	0.005738	0.369691
SGBs	CRC Stages 0-II vs CRC Stages III-IV	Porphyromonas_somerae|t__SGB1991	0.185085	0.0797405	0.29043	0.00630385	0.357316	0	0.961397	0.170672	0.0100013	0.429994
SGBs	CRC Stages 0-II vs CRC Stages III-IV	Streptococcus_mutans|t__SGB8000	0.175876	0.0642227	0.287529	0.00740966	0.357316	0	0.905916	0.195681	0.000535281	0.141277
SGBs	CRC Stages 0-II vs CRC Stages III-IV	Solobacterium_SGB6833|t__SGB6833_group	0.169329	0.0700946	0.268563	0.00347442	0.346817	0	0.922226	0.196358	0.000783132	0.141277
SGBs	CRC Stages 0-II vs CRC Stages III-IV	Streptococcus_anginosus|t__SGB8028_group	0.150345	0.0622099	0.238479	0.00385353	0.346817	0	0.964135	0.155836	0.00742205	0.429994
SGBs	CRC Stages 0-II vs CRC Stages III-IV	GGB9622_SGB15074|t__SGB15074	0.13181	0.107057	0.156563	0.00189948	0.346817	0	0.997504	0.0443714	0.486271	0.877021
SGBs	CRC Stages 0-II vs CRC Stages III-IV	GGB9291_SGB14248|t__SGB14248	0.102573	0.0484718	0.156674	0.00457814	0.347366	0	0.998546	0.0306456	0.61257	0.907942
SGBs	CRC Stages 0-II vs CRC Stages III-IV	Roseburia_sp_AF02_12|t__SGB4938	-0.141838	-0.240005	-0.0436715	0.00918489	0.357316	0	0.927268	-0.130641	0.0203559	0.506326
SGBs	CRC Stages 0-II vs CRC Stages III-IV	Eggerthellaceae_unclassified_SGB14341|t__SGB14341	-0.145055	-0.245526	-0.0445843	0.00974485	0.357316	0	0.917774	-0.180079	0.00495704	0.343942
SGBs	CRC Stages 0-II vs CRC Stages III-IV	Blautia_stercoris|t__SGB4788_group	-0.150299	-0.235242	-0.0653564	0.00309782	0.346817	0	0.972031	-0.146645	0.0571873	0.58617
SGBs	CRC Stages 0-II vs CRC Stages III-IV	GGB9694_SGB15202|t__SGB15202	-0.171123	-0.236169	-0.106077	0.00771451	0.357316	0	0.990476	-0.0504986	0.308596	0.81809
SGBs	CRC Stages 0-II vs CRC Stages III-IV	Clostridia_bacterium|t__SGB5180	-0.190831	-0.308408	-0.073253	0.00514268	0.356031	0	0.809243	-0.166449	0.0187837	0.506326
SGBs	CRC Stages 0-II vs CRC Stages III-IV	Lachnospiraceae_bacterium|t__SGB4767	-0.200051	-0.340253	-0.0598498	0.0098312	0.357316	0	0.53761	-0.20473	0.0104686	0.429994
SGBs	CRC Stages 0-II vs CRC Stages III-IV	Phocaeicola_coprocola|t__SGB1891_group	-0.266623	-0.410871	-0.122376	0.00275254	0.346817	0	0.600899	-0.256697	0.000726162	0.141277
SGBs	CRC Stages 0-II vs CRC Stages III-IV	GGB4569_SGB6312|t__SGB6312	-0.304312	-0.34962	-0.259003	0.00119529	0.346817	0	0.995643	-0.0127241	0.844689	0.98352
SGBs	CRC Stages 0-III vs CRC Stage IV	Hungatella_hathewayi|t__SGB4741	0.554433	0.265928	0.842938	0.0043221	0.303512	0.0586271	0.379071	0.473867	0.0030828	0.129963
SGBs	CRC Stages 0-III vs CRC Stage IV	GGB45495_SGB63167|t__SGB63167	0.422225	0.177028	0.667423	0.0087692	0.373775	0	0.667291	0.460761	0.00999681	0.161581
SGBs	CRC Stages 0-III vs CRC Stage IV	Enterocloster_asparagiformis|t__SGB4724	0.395338	0.243792	0.546884	0.0011162	0.303512	0	0.913556	0.38372	0.0047854	0.135358
SGBs	CRC Stages 0-III vs CRC Stage IV	Methanobrevibacter_smithii|t__SGB714_group	0.379234	0.247575	0.510893	0.000707178	0.303512	0	0.951336	0.270509	0.0219117	0.241029
SGBs	CRC Stages 0-III vs CRC Stage IV	Clostridia_bacterium|t__SGB15390	0.329008	0.152475	0.505541	0.00492327	0.303512	0	0.843782	0.366665	0.000655362	0.0877221
SGBs	CRC Stages 0-III vs CRC Stage IV	Alistipes_indistinctus|t__SGB2325	0.26728	0.122592	0.411969	0.00511095	0.303512	0	0.927501	0.220964	0.00718235	0.14221
SGBs	CRC Stages 0-III vs CRC Stage IV	Clostridia_bacterium|t__SGB3969	0.253385	0.118758	0.388013	0.00472265	0.303512	0	0.945817	0.234057	0.00555744	0.141984
SGBs	CRC Stages 0-III vs CRC Stage IV	Alistipes_onderdonkii|t__SGB2303	0.234702	0.0868806	0.382523	0.00952659	0.373775	0	0.920306	0.292422	0.0347922	0.299516
SGBs	CRC Stages 0-III vs CRC Stage IV	Clostridium_sp_Marseille_P3244|t__SGB29302	0.176701	0.091935	0.261467	0.00304287	0.303512	0	0.993084	0.108287	0.0199881	0.235583
SGBs	CRC Stages 0-III vs CRC Stage IV	Blautia_faecicola|t__SGB4867	-0.118005	-0.167611	-0.0683991	0.00478033	0.303512	0	0.997764	-0.172072	0.0202268	0.235583
SGBs	CRC Stages 0-III vs CRC Stage IV	Anaerostipes_hadrus|t__SGB4540_group	-0.164363	-0.249971	-0.0787549	0.00433935	0.303512	0	0.992732	-0.120179	0.254675	0.594009
SGBs	CRC Stages 0-III vs CRC Stage IV	Clostridia_bacterium|t__SGB13982	-0.17286	-0.25311	-0.0926106	0.00263605	0.303512	0	0.994646	-0.143567	0.0933763	0.43248
SGBs	CRC Stages 0-III vs CRC Stage IV	Lachnospiraceae_bacterium|t__SGB4767	-0.219786	-0.318141	-0.12143	0.00224152	0.303512	0	0.986293	-0.327321	0.000148789	0.0877221
SGBs	CRC Stages 0-III vs CRC Stage IV	Faecalibacillus_intestinalis|t__SGB6754	-0.275431	-0.408373	-0.14249	0.00312531	0.303512	0	0.948895	-0.265526	0.00825935	0.152405
SGBs	CRC Stages 0-III vs CRC Stage IV	GGB9621_SGB15073|t__SGB15073	-0.285738	-0.459511	-0.111966	0.00827298	0.373775	0	0.852335	-0.302365	0.00319028	0.129963
SGBs	CRC Stages 0-III vs CRC Stage IV	Faecalibacterium_prausnitzii|t__SGB15342	-0.29688	-0.430363	-0.163396	0.00228886	0.303512	0	0.947984	-0.291574	0.00380555	0.129963
SGBs	CRC Stages 0-III vs CRC Stage IV	Adlercreutzia_equolifaciens|t__SGB14797_group	-0.314472	-0.511245	-0.1177	0.00928039	0.373775	0	0.772137	-0.311345	0.00279189	0.129963
SGBs	right-sided CRC vs left-sided CRC	Clostridia_unclassified_SGB66170|t__SGB66170	0.398184	0.252368	0.544	0.000347903	0.0548494	0	0.616534	0.416521	5.69755e-05	0.016333
SGBs	right-sided CRC vs left-sided CRC	Clostridia_unclassified_SGB15402|t__SGB15402	0.383517	0.221707	0.545327	0.00081206	0.0548494	0	0.479343	0.415827	0.000135363	0.0166304
SGBs	right-sided CRC vs left-sided CRC	GGB2980_SGB3962|t__SGB3962	0.365116	0.185209	0.545023	0.00196868	0.0629428	0.142849	0.318134	0.388941	0.000531419	0.0228936
SGBs	right-sided CRC vs left-sided CRC	Christensenellaceae_bacterium_NSJ_53|t__SGB82545	0.36294	0.250487	0.475393	0.000858053	0.0548494	0	0.970478	0.304021	0.00105792	0.0284316
SGBs	right-sided CRC vs left-sided CRC	Clostridia_bacterium|t__SGB15411	0.358685	0.17709	0.54028	0.00290103	0.0677929	0	0.560903	0.28811	0.0087713	0.0868201
SGBs	right-sided CRC vs left-sided CRC	Christensenellaceae_bacterium_NSJ_44|t__SGB7265	0.355008	0.1816	0.528416	0.00187571	0.0629428	0.0646092	0.380329	0.449527	0.00156749	0.0352023
SGBs	right-sided CRC vs left-sided CRC	Candidatus_Protoclostridium_gallicola|t__SGB14049	0.351272	0.29462	0.407925	0.00140206	0.0629428	0	0.988121
SGBs	right-sided CRC vs left-sided CRC	Massilicoli_timonensis|t__SGB4026	0.335797	0.269153	0.40244	0.00212082	0.0629428	0	0.983309	0.169224	0.059469	0.248564
SGBs	right-sided CRC vs left-sided CRC	Porphyromonas_SGB1977|t__SGB1977	0.32825	0.170862	0.485637	0.00696767	0.0953768	0	0.900967	0.297156	0.00010034	0.0166304
SGBs	right-sided CRC vs left-sided CRC	Firmicutes_bacterium|t__SGB4063	0.324945	0.169837	0.480053	0.00164916	0.0629428	0	0.52826	0.345157	0.000697918	0.023085
SGBs	right-sided CRC vs left-sided CRC	Clostridia_bacterium|t__SGB15395	0.319469	0.183791	0.455147	0.000843999	0.0548494	0	0.700096	0.330216	0.00055903	0.0228936
SGBs	right-sided CRC vs left-sided CRC	GGB3478_SGB4643|t__SGB4643	0.317315	0.18518	0.44945	0.00262924	0.0661348	0	0.897975	0.170882	0.103859	0.313493
SGBs	right-sided CRC vs left-sided CRC	Porphyromonas_asaccharolytica|t__SGB1981	0.316521	0.264037	0.369005	2.02812e-05	0.0168537	0	0.998223	0.268743	0.000130577	0.0166304
SGBs	right-sided CRC vs left-sided CRC	GGB9186_SGB14125|t__SGB14125	0.311693	0.122894	0.500493	0.00586998	0.0938068	0.258486	0.222581	0.321294	0.00394852	0.0617405
SGBs	right-sided CRC vs left-sided CRC	Porphyromonas_SGB1980|t__SGB1980	0.308785	0.171898	0.445671	0.00331577	0.0706515	0	0.88534	0.277771	0.000557487	0.0228936
SGBs	right-sided CRC vs left-sided CRC	Clostridia_bacterium|t__SGB3991	0.305555	0.202144	0.408966	0.000214029	0.0548494	0	0.909686	0.368903	0.00081667	0.0242185
SGBs	right-sided CRC vs left-sided CRC	Clostridia_bacterium|t__SGB6308	0.305048	0.167868	0.442229	0.00229063	0.0656383	0	0.873375	0.215668	0.00965675	0.0912616
SGBs	right-sided CRC vs left-sided CRC	GGB9635_SGB15101|t__SGB15101	0.300945	0.207091	0.394799	0.00521258	0.0922361	0	0.970884	-0.017424	0.836143	0.932148
SGBs	right-sided CRC vs left-sided CRC	GGB9342_SGB14306|t__SGB14306	0.300119	0.151969	0.448268	0.00198864	0.0629428	0	0.590166	0.331319	0.000280031	0.0228936
SGBs	right-sided CRC vs left-sided CRC	Clostridiales_Family_XIII_Incertae_Sedis_unclassified_SGB3978|t__SGB3978	0.29487	0.253062	0.336678	0.00108411	0.0600598	0	0.993484	0.251654	2.80666e-05	0.0120686
SGBs	right-sided CRC vs left-sided CRC	Erysipelotrichaceae_bacterium|t__SGB4029	0.294643	0.134944	0.454342	0.00404095	0.0780938	0	0.549587	0.351299	0.000350315	0.0228936
SGBs	right-sided CRC vs left-sided CRC	Clostridia_bacterium|t__SGB14311	0.29229	0.109772	0.474807	0.00683148	0.0953768	0.197915	0.272836	0.320667	0.00331069	0.0535739
SGBs	right-sided CRC vs left-sided CRC	Candidatus_Pseudobutyricicoccus_lothianensis|t__SGB14975	0.291051	0.121806	0.460296	0.00563589	0.0922361	0	0.479638	0.242342	0.0170781	0.128304
SGBs	right-sided CRC vs left-sided CRC	Bifidobacterium_adolescentis|t__SGB17244	0.28762	0.170774	0.404465	0.000649734	0.0548494	0	0.83781	0.26455	0.0163362	0.126569
SGBs	right-sided CRC vs left-sided CRC	GGB9608_SGB15041|t__SGB15041	0.276314	0.159297	0.393332	0.00175273	0.0629428	0	0.919109	0.214521	0.00573421	0.0731356
SGBs	right-sided CRC vs left-sided CRC	Clostridium_sp_Marseille_P3244|t__SGB29302	0.272953	0.120088	0.425817	0.00392571	0.0780938	0	0.545989	0.279729	0.00898487	0.0868201
SGBs	right-sided CRC vs left-sided CRC	Candidatus_Parachristensenella_avicola|t__SGB58519	0.270368	0.131246	0.40949	0.00249778	0.0661348	0	0.668897	0.302988	0.00578571	0.0731356
SGBs	right-sided CRC vs left-sided CRC	Clostridia_bacterium|t__SGB15390	0.26945	0.126584	0.412315	0.00293688	0.0677929	0	0.635896	0.300607	0.000417484	0.0228936
SGBs	right-sided CRC vs left-sided CRC	Harryflintia_acetispora|t__SGB14838	0.267097	0.140849	0.393344	0.00156045	0.0629428	0	0.772634	0.263236	0.00226784	0.0414966
SGBs	right-sided CRC vs left-sided CRC	Peptostreptococcus_anaerobius|t__SGB746	0.267076	0.214267	0.319886	0.00210527	0.0629428	0	0.985659	0.0355324	0.726202	0.873272
SGBs	right-sided CRC vs left-sided CRC	GGB58158_SGB79798|t__SGB79798	0.260274	0.103822	0.416726	0.00564809	0.0922361	0	0.520104	0.26307	0.00489882	0.0689835
SGBs	right-sided CRC vs left-sided CRC	GGB9694_SGB15201|t__SGB15201	0.258703	0.0963528	0.421052	0.00700119	0.0953768	0	0.460005	0.272815	0.00859322	0.0868201
SGBs	right-sided CRC vs left-sided CRC	Candidatus_Heteroscilispira_lomanii|t__SGB63278	0.257832	0.202597	0.313067	0.000661871	0.0548494	0	0.990987	0.112032	0.517002	0.748295
SGBs	right-sided CRC vs left-sided CRC	Anaerococcus_obesiensis|t__SGB6661	0.256597	0.119714	0.393481	0.0064954	0.0953768	0	0.884719	0.221663	0.00278824	0.0479578
SGBs	right-sided CRC vs left-sided CRC	GGB9705_SGB15224|t__SGB15224	0.248739	0.105562	0.391915	0.00660463	0.0953768	0	0.82535	0.128478	0.0921923	0.294741
SGBs	right-sided CRC vs left-sided CRC	GGB45495_SGB63167|t__SGB63167	0.244946	0.103725	0.386167	0.0045649	0.0842984	0	0.649627	0.281321	0.00505344	0.0689835
SGBs	right-sided CRC vs left-sided CRC	Clostridia_bacterium|t__SGB14307	0.23435	0.0954025	0.373298	0.00616784	0.095105	0	0.710645	0.262103	0.000695523	0.023085
SGBs	right-sided CRC vs left-sided CRC	Ruminococcaceae_bacterium|t__SGB14177	0.217986	0.128391	0.307581	0.0010048	0.0596421	0	0.976824	0.221636	0.00413674	0.062015
SGBs	right-sided CRC vs left-sided CRC	Intestinimonas_butyriciproducens|t__SGB15126	0.213181	0.0855044	0.340858	0.00554477	0.0922361	0	0.760277	0.228101	0.00596871	0.0733298
SGBs	right-sided CRC vs left-sided CRC	Clostridia_bacterium|t__SGB14150	0.210514	0.0937501	0.327279	0.0056607	0.0922361	0	0.875828	0.233632	0.000119014	0.0166304
SGBs	right-sided CRC vs left-sided CRC	GGB9694_SGB15203|t__SGB15203	0.208622	0.0945577	0.322687	0.0042132	0.0795721	0	0.924626	0.237145	0.00100147	0.0281166
SGBs	right-sided CRC vs left-sided CRC	Clostridium_phoceensis|t__SGB15154	0.207034	0.0830792	0.33099	0.00553569	0.0922361	0	0.787861	0.182038	0.0346892	0.180133
SGBs	right-sided CRC vs left-sided CRC	Clostridia_bacterium|t__SGB14861	0.205482	0.0947751	0.316189	0.00319945	0.0706515	0	0.8723	0.191278	0.00514668	0.0691585
SGBs	right-sided CRC vs left-sided CRC	Ruminococcaceae_bacterium_D5|t__SGB14960	0.202728	0.0761171	0.329339	0.00683662	0.0953768	0	0.768324	0.226213	0.000758361	0.0241552
SGBs	right-sided CRC vs left-sided CRC	Clostridia_bacterium|t__SGB14263	0.202159	0.0876442	0.316674	0.00618011	0.095105	0	0.937238	0.156126	0.0315174	0.172586
SGBs	right-sided CRC vs left-sided CRC	Lachnospiraceae_bacterium|t__SGB4964	0.182414	0.0876729	0.277156	0.00262723	0.0661348	0	0.941429	0.169344	0.0128061	0.107973
SGBs	right-sided CRC vs left-sided CRC	Parvimonas_micra|t__SGB6653	0.167587	0.0639393	0.271235	0.00651393	0.0953768	0	0.906806	0.174496	0.00641244	0.0745229
SGBs	right-sided CRC vs left-sided CRC	Clostridia_bacterium|t__SGB4133	0.164294	0.0945904	0.233998	0.00176701	0.0629428	0	0.993032	0.180223	0.0100811	0.0932227
SGBs	right-sided CRC vs left-sided CRC	Ruminococcaceae_unclassified_SGB15265|t__SGB15265_group	0.163995	0.0969678	0.231023	0.000673456	0.0548494	0	0.991975	0.113358	0.0966238	0.305502
SGBs	right-sided CRC vs left-sided CRC	Eggerthellaceae_unclassified_SGB14322|t__SGB14322_group	0.161494	0.0977048	0.225284	0.000815145	0.0548494	0	0.992109	0.146373	0.0179154	0.128304
SGBs	right-sided CRC vs left-sided CRC	Ruminococcaceae_bacterium|t__SGB15273	0.112633	0.0626327	0.162634	0.00149801	0.0629428	0	0.997939	0.115692	0.0142935	0.115966
SGBs	right-sided CRC vs left-sided CRC	Lacrimispora_celerecrescens|t__SGB4868	-0.168559	-0.263179	-0.0739397	0.00397369	0.0780938	0	0.941708	-0.171755	0.000673157	0.023085
SGBs	right-sided CRC vs left-sided CRC	Allisonella_histaminiformans|t__SGB5843	-0.203742	-0.309277	-0.0982073	0.00258926	0.0661348	0	0.898597	-0.22525	0.0016957	0.0352023
SGBs	right-sided CRC vs left-sided CRC	Streptococcus_parasanguinis|t__SGB8071	-0.217293	-0.334963	-0.0996226	0.00328775	0.0706515	0	0.830916	-0.215373	0.00214843	0.0410718
SGBs	right-sided CRC vs left-sided CRC	Tyzzerella_nexilis|t__SGB4588_group	-0.217401	-0.337274	-0.0975273	0.00361757	0.075155	0	0.816681	-0.152221	0.0200194	0.133463
SGBs	right-sided CRC vs left-sided CRC	Clostridium_sp_AM22_11AC|t__SGB4749	-0.218576	-0.309282	-0.127871	0.000736785	0.0548494	0	0.953806	-0.248291	0.000815932	0.0242185
SGBs	right-sided CRC vs left-sided CRC	Faecalibacterium_prausnitzii|t__SGB15316_group	-0.246813	-0.367613	-0.126013	0.00189665	0.0629428	0	0.810898	-0.249108	0.00984484	0.0920279
SGBs	right-sided CRC vs left-sided CRC	Veillonella_atypica|t__SGB6936	-0.25037	-0.351213	-0.149528	0.000617415	0.0548494	0	0.91966	-0.316397	0.000419033	0.0228936
SGBs	right-sided CRC vs left-sided CRC	Trueperella_pyogenes|t__SGB17137	-0.303043	-0.453782	-0.152304	0.00207435	0.0629428	0	0.567564	-0.303032	0.00298688	0.0493984
SGBs	right-sided CRC vs left-sided CRC	Lacrimispora_amygdalina|t__SGB4716	-0.307009	-0.419582	-0.194435	0.000350679	0.0548494	0	0.863717	-0.312416	2.22539e-05	0.0120686
SGBs	right-sided CRC vs left-sided CRC	Veillonella_parvula|t__SGB6939	-0.320962	-0.488572	-0.153352	0.00270587	0.0661348	0	0.444057	-0.367454	0.000477497	0.0228936
EC numbers	control vs CRC	1.8.1.4: Dihydrolipoyl dehydrogenase	0.648279	0.40949	0.887069	3.58806e-05	0.0014412	0.816082	3.62023e-11	1.04701	0.0243901	0.214966
EC numbers	control vs CRC	1.8.4.12: Peptide-methionine (R)-S-oxide reductase	0.640878	0.442495	0.83926	5.18466e-06	0.000693194	0.748298	2.96119e-07	0.650022	0.0441971	0.257709
EC numbers	control vs CRC	2.1.2.10: Aminomethyltransferase	0.625704	0.354272	0.897136	0.000187385	0.00321522	0.824055	7.55095e-12	1.06094	0.0119452	0.190278
EC numbers	control vs CRC	1.4.4.2: Glycine dehydrogenase (aminomethyl-transferring)	0.586073	0.343751	0.828395	0.000117441	0.00276879	0.78822	3.17913e-09	0.92363	0.0139018	0.190278
EC numbers	control vs CRC	2.3.1.29: Glycine C-acetyltransferase	0.579089	0.327949	0.830228	0.000186882	0.00321522	0.806908	1.84775e-10	1.06433	0.00686026	0.177212
EC numbers	control vs CRC	2.8.3.9: Butyrate--acetoacetate CoA-transferase	0.541245	0.37007	0.71242	6.64179e-06	0.000719832	0.624017	0.000470278	0.682063	0.0236992	0.214966
EC numbers	control vs CRC	1.1.99.2: L-2-hydroxyglutarate dehydrogenase	0.538107	0.318741	0.757472	0.000962591	0.00626071	0.580978	0.0262682	0.512257	0.00691125	0.177212
EC numbers	control vs CRC	5.4.3.3: Lysine 5,6-aminomutase	0.536203	0.346843	0.725563	2.87043e-05	0.00122078	0.725322	4.19854e-06	0.631804	0.0248966	0.214966
EC numbers	control vs CRC	1.6.99.5: Transferred entry 1.6.5.11	0.531381	0.346574	0.716189	1.93054e-05	0.00105616	0.706101	8.13872e-06	0.722605	1.34818e-05	0.0269635
EC numbers	control vs CRC	4.4.1.2: Homocysteine desulfhydrase	0.51937	0.366695	0.672046	8.14286e-06	0.000719832	0.55025	0.00858523	0.45542	0.0828049	0.321095
EC numbers	control vs CRC	5.4.99.1: Methylaspartate mutase	0.509615	0.377537	0.641694	6.11788e-07	0.000503264	0.517213	0.00859846	0.572608	0.0234474	0.214966
EC numbers	control vs CRC	1.2.4.4: 3-methyl-2-oxobutanoate dehydrogenase (2-methylpropanoyl-transferring)	0.504521	0.369213	0.639828	9.33697e-07	0.000503264	0.482085	0.0162654	0.540622	0.116874	0.369854
EC numbers	control vs CRC	3.2.1.169: Protein O-GlcNAcase	0.502545	0.326223	0.678867	2.1254e-05	0.0010846	0.712534	5.27412e-06	0.878379	0.0137937	0.190278
EC numbers	control vs CRC	4.2.1.49: Urocanate hydratase	0.49655	0.24541	0.74769	0.000750962	0.00567005	0.838601	2.79943e-13	0.948738	0.0335482	0.236788
EC numbers	control vs CRC	4.2.1.135: UDP-N-acetylglucosamine 4,6-dehydratase (configuration-retaining)	0.489807	0.351094	0.62852	1.81093e-06	0.000503264	0.584083	0.00173011	0.74456	0.0139277	0.190278
EC numbers	control vs CRC	1.11.1.6: Catalase	0.488849	0.299322	0.678377	6.13228e-05	0.00201529	0.688062	2.46265e-05	0.628308	0.0448071	0.259001
EC numbers	control vs CRC	6.3.1.20: Lipoate--protein ligase	0.477438	0.335613	0.619264	3.20109e-06	0.000625833	0.531208	0.00644399	0.42894	0.0744813	0.310339
EC numbers	control vs CRC	3.1.1.72: Acetylxylan esterase	0.469637	0.299589	0.639684	2.9882e-05	0.00124642	0.722522	2.56843e-06	0.772338	0.029048	0.226938
EC numbers	control vs CRC	1.4.1.11: L-erythro-3,5-diaminohexanoate dehydrogenase	0.467256	0.281519	0.652993	7.91627e-05	0.0021879	0.744944	4.03395e-07	0.792197	0.00224363	0.130338
EC numbers	control vs CRC	4.1.99.1: Tryptophanase	0.4654	0.319354	0.611446	6.07224e-06	0.000693194	0.563122	0.00305554	0.483285	0.0309365	0.232252
EC numbers	control vs CRC	2.7.1.68: 1-phosphatidylinositol-4-phosphate 5-kinase	0.465162	0.285223	0.6451	0.00375939	0.0133455	0	0.772326
EC numbers	control vs CRC	2.8.1.8: Lipoyl synthase	0.461529	0.210742	0.712315	0.00135733	0.00730532	0.824922	6.30739e-12	1.06559	0.0232916	0.214966
EC numbers	control vs CRC	3.5.2.7: Imidazolonepropionase	0.460815	0.202938	0.718691	0.0017121	0.00807294	0.843351	8.2696e-14	0.937172	0.0407944	0.252525
EC numbers	control vs CRC	2.8.3.12: Glutaconate CoA-transferase	0.456348	0.25834	0.654357	0.000187779	0.00321522	0.818198	2.42313e-11	0.662919	0.00352897	0.14404
EC numbers	control vs CRC	4.3.1.3: Histidine ammonia-lyase	0.455558	0.215375	0.695741	0.00106283	0.00642126	0.822788	9.78548e-12	0.882816	0.0432755	0.256823
EC numbers	control vs CRC	1.17.4.1: Ribonucleoside-diphosphate reductase	0.454937	0.26302	0.646854	0.000143057	0.00301586	0.717758	3.64654e-06	0.475962	0.015046	0.190278
EC numbers	control vs CRC	4.3.1.2: Methylaspartate ammonia-lyase	0.447559	0.328279	0.566839	8.64317e-07	0.000503264	0.399956	0.049968	0.521715	0.0601758	0.291241
EC numbers	control vs CRC	5.4.99.2: Methylmalonyl-CoA mutase	0.447432	0.246444	0.64842	0.000260596	0.00376307	0.728049	1.68058e-06	0.765029	0.0220693	0.212617
EC numbers	control vs CRC	3.2.1.18: Exo-alpha-sialidase	0.446623	0.29997	0.593277	1.01851e-05	0.000719832	0.606146	0.000876519	0.661187	0.0663631	0.298581
EC numbers	control vs CRC	4.3.1.6: Beta-alanyl-CoA ammonia-lyase	0.446617	0.321079	0.572155	0.000261975	0.00376307	0	0.757911	0.551981	0.00936154	0.190278
EC numbers	control vs CRC	1.5.1.38: FMN reductase (NADPH)	0.443115	0.22323	0.663001	0.000637782	0.00533368	0.743158	4.73796e-07	0.448226	0.0110592	0.190278
EC numbers	control vs CRC	4.1.3.6: Citrate (pro-3S)-lyase	0.441569	0.211499	0.67164	0.000963989	0.00626071	0.751388	2.20861e-07	0.315466	0.302777	0.543097
EC numbers	control vs CRC	1.4.3.5: Pyridoxal 5'-phosphate synthase	0.43989	0.241741	0.638039	0.000267419	0.00381599	0.765597	5.12736e-08	0.712215	0.0108001	0.190278
EC numbers	control vs CRC	4.3.1.14: 3-aminobutyryl-CoA ammonia-lyase	0.439279	0.30104	0.577519	8.38669e-06	0.000719832	0.537148	0.00705525	0.501173	0.00681139	0.177212
EC numbers	control vs CRC	2.7.1.168: D-glycero-alpha-D-manno-heptose-7-phosphate kinase	0.437275	0.315085	0.559465	1.54077e-06	0.000503264	0.565678	0.00286112	0.631182	0.00164793	0.114603
EC numbers	control vs CRC	3.5.1.108: UDP-3-O-acyl-N-acetylglucosamine deacetylase	0.436566	0.22622	0.646911	0.000492904	0.00480978	0.773633	2.04928e-08	0.984768	0.0283149	0.22543
EC numbers	control vs CRC	3.1.3.71: 2-phosphosulfolactate phosphatase	0.432278	0.26058	0.603976	7.85346e-05	0.0021879	0.721991	2.67266e-06	0.807811	0.00265565	0.141387
EC numbers	control vs CRC	1.13.11.24: Quercetin 2,3-dioxygenase	0.430724	0.240905	0.620543	0.000217729	0.00355078	0.736367	8.54249e-07	0.525785	0.0496596	0.270624
EC numbers	control vs CRC	1.8.4.11: Peptide-methionine (S)-S-oxide reductase	0.428276	0.259128	0.597423	7.41383e-05	0.00214481	0.681046	3.64324e-05	0.927434	0.016522	0.195806
EC numbers	control vs CRC	1.15.1.1: Superoxide dismutase	0.42128	0.242589	0.59997	0.000150859	0.00302975	0.673403	5.45854e-05	0.658546	0.004315	0.156909
EC numbers	control vs CRC	4.1.99.2: Tyrosine phenol-lyase	0.420598	0.256468	0.584728	6.55635e-05	0.00203153	0.597172	0.00116852	0.708312	0.00171905	0.114603
EC numbers	control vs CRC	2.1.1.181: 23S rRNA (adenine(1618)-N(6))-methyltransferase	0.418021	0.247667	0.588374	0.000101702	0.00253554	0.686861	2.63714e-05	0.39253	0.116547	0.369403
EC numbers	control vs CRC	3.4.24.55: Pitrilysin	0.41039	0.271395	0.549386	1.44093e-05	0.000892962	0.539352	0.00539251	0.331322	0.118955	0.37309
EC numbers	control vs CRC	2.8.3.10: Citrate CoA-transferase	0.409112	0.209337	0.608887	0.000554571	0.00497276	0.722754	2.52422e-06	0.36441	0.198578	0.440307
EC numbers	control vs CRC	3.6.3.54: Transferred entry 7.2.2.8	0.408049	0.247884	0.568215	6.96044e-05	0.00209683	0.67082	6.22693e-05	0.753813	0.000975594	0.0975594
EC numbers	control vs CRC	3.1.3.1: Alkaline phosphatase	0.407873	0.19035	0.625395	0.00116726	0.0068242	0.773521	2.07686e-08	0.474147	0.0757234	0.312539
EC numbers	control vs CRC	1.8.1.8: Protein-disulfide reductase	0.406128	0.26717	0.545085	1.61286e-05	0.000945487	0.543038	0.00496173	0.34429	0.219597	0.458448
EC numbers	control vs CRC	6.4.1.3: Propionyl-CoA carboxylase	0.405729	0.223418	0.588041	0.000261349	0.00376307	0.747154	3.2938e-07	0.652341	0.0933675	0.336867
EC numbers	control vs CRC	4.1.1.15: Glutamate decarboxylase	0.402604	0.178683	0.626525	0.00163192	0.00793099	0.815736	3.86247e-11	0.859653	0.0353343	0.240123
EC numbers	control vs CRC	3.4.15.5: Peptidyl-dipeptidase Dcp	0.399772	0.167805	0.63174	0.0022592	0.00957071	0.824311	7.16194e-12	0.855239	0.0376668	0.242635
EC numbers	control vs CRC	3.4.24.64: Mitochondrial processing peptidase	0.399592	0.279007	0.520177	3.85282e-06	0.000625833	0.347602	0.084308	0.596163	0.0384641	0.244994
EC numbers	control vs CRC	3.4.22.10: Streptopain	0.396726	0.176226	0.617225	0.0016231	0.00791855	0.78674	3.89079e-09	0.759983	0.149193	0.401134
EC numbers	control vs CRC	2.7.2.7: Butyrate kinase	0.391512	0.174765	0.608259	0.00157373	0.00779318	0.818668	2.21371e-11	0.903009	0.0507692	0.273912
EC numbers	control vs CRC	3.1.1.47: 1-alkyl-2-acetylglycerophosphocholine esterase	0.38975	0.241939	0.537561	4.87838e-05	0.00173462	0.584439	0.0017124	0.337732	0.290008	0.534578
EC numbers	control vs CRC	1.1.1.136: UDP-N-acetylglucosamine 6-dehydrogenase	0.384556	0.240778	0.528334	4.20132e-05	0.00154827	0.585049	0.00168247	0.646214	0.00119231	0.112006
EC numbers	control vs CRC	3.6.3.12: Transferred entry 7.2.2.6	0.381929	0.174287	0.589571	0.00136301	0.00731775	0.718537	3.44665e-06	0.646173	0.000107343	0.0729511
EC numbers	control vs CRC	4.2.1.54: Lactoyl-CoA dehydratase	0.381902	0.279191	0.484613	1.42067e-06	0.000503264	0.130498	0.307235	0.52898	0.026373	0.219642
EC numbers	control vs CRC	2.6.1.33: dTDP-4-amino-4,6-dideoxy-D-glucose transaminase	0.381885	0.256412	0.507357	1.02558e-05	0.000719832	0.484629	0.0155899	0.556304	0.028246	0.22543
EC numbers	control vs CRC	3.3.1.1: Adenosylhomocysteinase	0.380757	0.194299	0.567215	0.000568513	0.0050745	0.723056	2.46734e-06	0.604451	0.0495164	0.270581
EC numbers	control vs CRC	3.4.13.22: D-Ala-D-Ala dipeptidase	0.37652	0.159075	0.593964	0.00218002	0.00930798	0.797871	7.86197e-10	0.887441	0.0195735	0.203397
EC numbers	control vs CRC	1.1.1.61: 4-hydroxybutyrate dehydrogenase	0.375899	0.232653	0.519145	6.2268e-05	0.00201581	0.566714	0.00361724	0.657175	0.00757831	0.18261
EC numbers	control vs CRC	2.4.1.289: N-acetylglucosaminyl-diphospho-decaprenol L-rhamnosyltransferase	0.375021	0.274095	0.475946	9.74206e-07	0.000503264	0.314055	0.111321	0.500776	0.0172102	0.195806
EC numbers	control vs CRC	5.4.2.11: Phosphoglycerate mutase (2,3-diphosphoglycerate-dependent)	0.374509	0.167949	0.58107	0.00152807	0.0077372	0.79778	7.97193e-10	0.650623	0.0632976	0.296476
EC numbers	control vs CRC	3.2.1.65: Levanase	0.374496	0.12071	0.628282	0.012716	0.032913	0.637713	0.0169226
EC numbers	control vs CRC	3.2.1.73: Licheninase	0.373807	0.178549	0.569065	0.000984415	0.00626071	0.768129	3.87013e-08	0.84911	0.0499875	0.271671
EC numbers	control vs CRC	2.8.3.17: 3-(aryl)acryloyl-CoA:(R)-3-(aryl)lactate CoA-transferase	0.373255	0.225481	0.52103	9.07254e-05	0.0023998	0.499234	0.0144154	0.333409	0.172935	0.422825
EC numbers	control vs CRC	2.3.1.181: Lipoyl(octanoyl) transferase	0.372906	0.134237	0.611575	0.00456655	0.0150301	0.813849	5.47125e-11	0.920383	0.0487606	0.269979
EC numbers	control vs CRC	1.3.5.1: Succinate dehydrogenase (quinone)	0.371977	0.211781	0.532172	0.000174759	0.00313267	0.594968	0.00125106	0.60945	0.00170988	0.114603
EC numbers	control vs CRC	2.6.99.2: Pyridoxine 5'-phosphate synthase	0.370891	0.114699	0.627083	0.00753378	0.0222021	0.81659	3.29107e-11	0.91534	0.0268076	0.220639
EC numbers	control vs CRC	3.2.1.180: Unsaturated chondroitin disaccharide hydrolase	0.370872	0.19861	0.543135	0.000354705	0.00420413	0.677162	4.48684e-05	0.624877	0.157931	0.407205
EC numbers	control vs CRC	3.1.3.104: 5-amino-6-(5-phospho-D-ribitylamino)uracil phosphatase	0.370365	0.223047	0.517683	7.96884e-05	0.0021879	0.584738	0.00169765	0.372114	0.0324402	0.232677
EC numbers	control vs CRC	5.3.1.28: D-sedoheptulose 7-phosphate isomerase	0.369738	0.260344	0.479133	3.0533e-06	0.000625833	0.272338	0.149623	0.486539	0.0912127	0.33443
EC numbers	control vs CRC	2.7.8.33: N-acetylglucosaminephosphotransferase	0.369317	0.198062	0.540572	0.000349373	0.00420413	0.620022	0.000543833	0.384355	0.0258097	0.217803
EC numbers	control vs CRC	1.1.1.26: Glyoxylate reductase	0.369091	0.236506	0.501676	2.74374e-05	0.00121453	0.471665	0.0192453	0.476939	0.147911	0.401134
EC numbers	control vs CRC	1.1.1.336: UDP-N-acetyl-D-mannosamine dehydrogenase	0.368985	0.218271	0.519699	0.000104049	0.00256456	0.561078	0.00321818	0.41857	0.0509988	0.273912
EC numbers	control vs CRC	4.2.1.70: Pseudouridylate synthase	0.368302	0.20519	0.531413	0.000228109	0.00359173	0.645515	0.00020099	0.443665	0.0683632	0.300498
EC numbers	control vs CRC	1.1.1.408: 4-phospho-D-threonate 3-dehydrogenase	0.366665	0.0200968	0.713232	0.0450235	0.084624	0	0.465299
EC numbers	control vs CRC	6.2.1.5: Succinate--CoA ligase (ADP-forming)	0.364893	0.254334	0.475453	4.03949e-06	0.000625833	0.444767	0.0286088	0.254651	0.0130087	0.190278
EC numbers	control vs CRC	4.4.1.28: L-cysteine desulfidase	0.364196	0.233431	0.49496	2.72986e-05	0.00121453	0.470421	0.0196245	0.250647	0.152837	0.401675
EC numbers	control vs CRC	1.1.1.281: GDP-4-dehydro-6-deoxy-D-mannose reductase	0.361299	0.233214	0.489384	2.37903e-05	0.00114481	0.467952	0.020392	0.579424	0.0378511	0.242635
EC numbers	control vs CRC	1.3.3.4: Protoporphyrinogen oxidase	0.360862	0.213124	0.5086	0.000106475	0.00259487	0.592487	0.00134952	0.41228	0.196587	0.438706
EC numbers	control vs CRC	7.2.2.7: ABC-type Fe(3+) transporter	0.360438	0.212949	0.507927	0.000149035	0.00302109	0.530904	0.0099216	0.3921	0.244031	0.485152
EC numbers	control vs CRC	1.1.1.301: D-arabitol-phosphate dehydrogenase	0.36039	0.237312	0.483468	1.57982e-05	0.000945487	0.461458	0.0225076	0.489935	0.0674982	0.299854
EC numbers	control vs CRC	4.2.1.75: Uroporphyrinogen-III synthase	0.358622	0.225359	0.491885	3.93844e-05	0.00154149	0.492969	0.0135132	0.261309	0.23703	0.475485
EC numbers	control vs CRC	1.3.1.14: Dihydroorotate dehydrogenase (NAD(+))	0.357807	0.118187	0.597427	0.00617836	0.0191956	0.824943	6.28063e-12	0.854917	0.0816949	0.321095
EC numbers	control vs CRC	4.2.2.12: Xanthan lyase	0.356346	0.195348	0.517345	0.000274984	0.00387665	0.711275	5.75157e-06	0.749409	0.0283944	0.22543
EC numbers	control vs CRC	2.1.1.34: tRNA (guanosine(18)-2'-O)-methyltransferase	0.355937	0.216597	0.495277	6.77356e-05	0.00206927	0.52175	0.00784915	0.484013	0.0213307	0.211185
EC numbers	control vs CRC	1.3.98.1: Dihydroorotate oxidase (fumarate)	0.353507	0.168926	0.538088	0.000981195	0.00626071	0.725224	2.09252e-06	0.410355	0.241602	0.482721
EC numbers	control vs CRC	1.11.1.15: Peroxiredoxin	0.352287	0.1597	0.544874	0.00142434	0.00746231	0.712107	5.43174e-06	0.784195	0.000406282	0.0729511
EC numbers	control vs CRC	2.3.1.274: Phosphate acyltransferase	0.352094	0.114789	0.589398	0.00643987	0.0198692	0.759658	9.66514e-08	-0.00460841	0.958243	0.972342
EC numbers	control vs CRC	5.3.3.3: Vinylacetyl-CoA Delta-isomerase	0.351632	0.223126	0.480138	3.29978e-05	0.00135042	0.50937	0.0100151	0.456219	0.00161968	0.114603
EC numbers	control vs CRC	1.3.5.2: Dihydroorotate dehydrogenase (quinone)	0.351298	0.144353	0.558244	0.00252938	0.0103514	0.669692	6.59072e-05	0.350149	0.120562	0.373883
EC numbers	control vs CRC	1.2.1.10: Acetaldehyde dehydrogenase (acetylating)	0.349797	0.195814	0.503779	0.000215445	0.00354015	0.568297	0.00267207	0.217687	0.283732	0.529351
EC numbers	control vs CRC	3.6.3.2: Transferred entry 7.2.2.14	0.347528	0.155245	0.539811	0.00156645	0.00779272	0.705117	8.68028e-06	0.0645976	0.70533	0.809328
EC numbers	control vs CRC	2.7.4.6: Nucleoside-diphosphate kinase	0.347457	0.203986	0.490927	0.000115904	0.00276258	0.520531	0.00804552	0.586723	0.00819563	0.190278
EC numbers	control vs CRC	4.1.3.34: Citryl-CoA lyase	0.346692	0.179337	0.514046	0.000501108	0.00480978	0.626197	0.00043373	0.303311	0.141297	0.394636
EC numbers	control vs CRC	1.1.1.103: L-threonine 3-dehydrogenase	0.345784	0.192587	0.49898	0.000228922	0.00359173	0.579215	0.0019868	0.329924	0.000291078	0.0729511
EC numbers	control vs CRC	2.4.1.320: 1,4-beta-mannosyl-N-acetylglucosamine phosphorylase	0.345766	0.14841	0.543122	0.00199407	0.008863	0.762763	6.9693e-08	0.777339	0.0847544	0.323157
EC numbers	control vs CRC	2.4.2.43: Lipid IV(A) 4-amino-4-deoxy-L-arabinosyltransferase	0.345083	0.173748	0.516418	0.000640874	0.00533368	0.659296	0.000108919	0.44988	0.0422516	0.254722
EC numbers	control vs CRC	2.2.1.10: 2-amino-3,7-dideoxy-D-threo-hept-6-ulosonate synthase	0.342528	0.164221	0.520835	0.000956836	0.00626071	0.630373	0.000370298	0.645024	0.0426685	0.254737
EC numbers	control vs CRC	4.2.2.21: Chondroitin-sulfate-ABC exolyase	0.341813	0.162343	0.521283	0.0010273	0.00633837	0.702409	1.03387e-05	0.564676	0.150662	0.401661
EC numbers	control vs CRC	2.4.1.345: Phosphatidyl-myo-inositol alpha-mannosyltransferase	0.341803	0.205411	0.478195	8.23107e-05	0.00223165	0.527848	0.00691971	0.530347	0.0102357	0.190278
EC numbers	control vs CRC	4.1.1.76: Arylmalonate decarboxylase	0.341802	0.187461	0.496143	0.00041537	0.00450469	0.60832	0.00223691	0.512948	0.113748	0.363992
EC numbers	control vs CRC	2.1.1.288: Aklanonic acid methyltransferase	0.340357	0.0061287	0.674585	0.0483428	0.0893148	0	0.484916
EC numbers	control vs CRC	3.1.1.1: Carboxylesterase	0.339183	0.193955	0.484412	0.000165261	0.00309009	0.552632	0.0039628	0.277047	0.0934805	0.336867
EC numbers	control vs CRC	3.2.1.179: Gellan tetrasaccharide unsaturated glucuronosyl hydrolase	0.338852	0.1356	0.542104	0.00288872	0.011211	0.768268	3.81003e-08	0.616895	0.0311952	0.232252
EC numbers	control vs CRC	5.4.99.28: tRNA pseudouridine(32) synthase	0.338418	0.169971	0.506864	0.000654845	0.00533368	0.656249	0.000125348	0.550611	0.0912679	0.33443
EC numbers	control vs CRC	4.3.2.3: Ureidoglycolate lyase	0.336941	0.182629	0.491253	0.000311783	0.00405253	0.6364	0.000292472	0.450005	0.0321232	0.232677
EC numbers	control vs CRC	2.7.7.71: D-glycero-alpha-D-manno-heptose 1-phosphate guanylyltransferase	0.335493	0.16779	0.503195	0.000679271	0.00547609	0.70373	9.49754e-06	0.581229	0.136311	0.394219
EC numbers	control vs CRC	3.1.3.25: Inositol-phosphate phosphatase	0.333713	0.143751	0.523675	0.00195325	0.00877414	0.680069	3.84126e-05	0.618083	0.000228983	0.0729511
EC numbers	control vs CRC	3.4.11.1: Leucyl aminopeptidase	0.333301	0.232869	0.433733	3.78665e-06	0.000625833	0.129857	0.304806	0.301291	0.192278	0.436004
EC numbers	control vs CRC	1.8.2.3: Sulfide-cytochrome-c reductase (flavocytochrome c)	0.332643	0.123486	0.5418	0.004041	0.0137597	0.758527	1.08623e-07	0.671412	0.163369	0.410475
EC numbers	control vs CRC	6.2.1.26: o-succinylbenzoate--CoA ligase	0.331365	0.18107	0.481659	0.000285082	0.00394659	0.530512	0.0065404	0.227798	0.228612	0.469912
EC numbers	control vs CRC	3.1.3.7: 3'(2'),5'-bisphosphate nucleotidase	0.329921	0.081156	0.578686	0.0127506	0.032924	0.824976	6.23758e-12	0.917315	0.0447185	0.259001
EC numbers	control vs CRC	2.1.1.164: Demethylrebeccamycin-D-glucose O-methyltransferase	0.328209	0.212397	0.444021	2.26131e-05	0.00111472	0.434705	0.0327632	0.485926	0.0149141	0.190278
EC numbers	control vs CRC	2.1.1.271: Cobalt-precorrin-4 methyltransferase	0.328009	0.22094	0.435078	9.52578e-06	0.000719832	0.322757	0.103965	0.357268	0.160114	0.407365
EC numbers	control vs CRC	1.12.1.3: Hydrogen dehydrogenase (NADP(+))	0.327819	0.163277	0.49236	0.000703646	0.00550897	0.671944	5.88211e-05	0.483098	0.0289926	0.226938
EC numbers	control vs CRC	5.1.3.20: ADP-glyceromanno-heptose 6-epimerase	0.327759	0.23383	0.421688	2.08823e-06	0.000503264	0.0261578	0.422803	0.33375	0.147035	0.401134
EC numbers	control vs CRC	3.2.1.96: Mannosyl-glycoprotein endo-beta-N-acetylglucosaminidase	0.327479	0.158422	0.496536	0.000892578	0.00608806	0.706655	7.84671e-06	0.459228	0.295092	0.538981
EC numbers	control vs CRC	3.1.4.58: RNA 2',3'-cyclic 3'-phosphodiesterase	0.327445	0.175755	0.479136	0.000346277	0.00420413	0.518011	0.00846298	0.268555	0.395218	0.61766
EC numbers	control vs CRC	4.3.99.2: Transferred entry 7.2.4.1	0.327098	0.0900898	0.564107	0.0101036	0.0277051	0.822115	1.12131e-11	0.868153	0.0653925	0.298581
EC numbers	control vs CRC	1.1.1.262: 4-hydroxythreonine-4-phosphate dehydrogenase	0.326994	0.164829	0.489159	0.000634461	0.00533368	0.596737	0.00118445	0.646476	0.000853762	0.0948625
EC numbers	control vs CRC	1.1.1.302: 2,5-diamino-6-(ribosylamino)-4(3H)-pyrimidinone 5'-phosphate reductase	0.326931	0.130332	0.52353	0.00498435	0.0160826	0.394857	0.104501
EC numbers	control vs CRC	2.3.1.89: Tetrahydrodipicolinate N-acetyltransferase	0.32595	0.151755	0.500144	0.00118716	0.00688846	0.691904	1.96985e-05	0.238794	0.1368	0.394219
EC numbers	control vs CRC	5.4.3.6: Tyrosine 2,3-aminomutase	0.325684	0.199885	0.451483	5.90128e-05	0.0019735	0.422551	0.0382722	0.606761	0.0192888	0.203397
EC numbers	control vs CRC	5.1.1.20: L-Ala-D/L-Glu epimerase	0.325598	0.161229	0.489967	0.000739038	0.00564482	0.644491	0.000209881	0.519922	0.016729	0.195806
EC numbers	control vs CRC	3.1.6.1: Arylsulfatase (type I)	0.325073	0.122037	0.528109	0.00385692	0.0135586	0.76956	3.29136e-08	0.782555	0.0221409	0.212617
EC numbers	control vs CRC	1.16.3.2: Bacterial non-heme ferritin	0.324818	0.0921671	0.557469	0.00942486	0.0263377	0.839854	2.04509e-13	0.912646	0.0471114	0.265416
EC numbers	control vs CRC	1.1.1.355: 2'-dehydrokanamycin reductase	0.324368	0.165128	0.483609	0.000642203	0.00533368	0.647294	0.000284802	0.605001	0.0909261	0.33443
EC numbers	control vs CRC	3.6.1.45: UDP-sugar diphosphatase	0.323862	0.189331	0.458393	0.000122962	0.00283011	0.491802	0.0137914	0.218269	0.291859	0.536506
EC numbers	control vs CRC	2.3.1.203: UDP-N-acetylbacillosamine N-acetyltransferase	0.323584	0.203222	0.443947	3.97988e-05	0.00154149	0.449672	0.0267149	0.543232	0.0320676	0.232677
EC numbers	control vs CRC	5.4.4.2: Isochorismate synthase	0.323226	0.147244	0.499208	0.00137887	0.00732881	0.643475	0.000219029	0.470279	0.0214353	0.211185
EC numbers	control vs CRC	3.2.1.52: Beta-N-acetylhexosaminidase	0.322187	0.109668	0.534707	0.00559297	0.0176325	0.793461	1.51548e-09	0.603718	0.197482	0.439338
EC numbers	control vs CRC	5.1.99.1: Methylmalonyl-CoA epimerase	0.322107	0.130957	0.513257	0.00267072	0.0107076	0.730426	1.39179e-06	0.712743	0.0529666	0.275151
EC numbers	control vs CRC	3.4.24.70: Oligopeptidase A	0.321349	0.174905	0.467792	0.00029785	0.00401265	0.609331	0.000788408	0.277888	0.137921	0.394219
EC numbers	control vs CRC	4.3.1.18: D-serine ammonia-lyase	0.320566	0.17827	0.462862	0.000233079	0.00359173	0.474716	0.0183369	0.274161	0.247038	0.488218
EC numbers	control vs CRC	1.7.2.2: Nitrite reductase (cytochrome ammonia-forming)	0.320339	0.13549	0.505189	0.00216667	0.00926924	0.670877	6.20905e-05	0.695455	0.00894803	0.190278
EC numbers	control vs CRC	1.1.1.49: Glucose-6-phosphate dehydrogenase (NADP(+))	0.319063	0.133762	0.504363	0.00227437	0.00959747	0.723379	2.40798e-06	0.387334	0.110174	0.357129
EC numbers	control vs CRC	6.3.3.3: Dethiobiotin synthase	0.319053	0.16748	0.470626	0.000434769	0.00455517	0.590832	0.00141858	0.730658	0.0116067	0.190278
EC numbers	control vs CRC	3.8.1.8: Atrazine chlorohydrolase	0.3183	0.21369	0.422911	1.0288e-05	0.000719832	0.186259	0.240567	0.383534	0.0321485	0.232677
EC numbers	control vs CRC	1.1.1.37: Malate dehydrogenase	0.318201	0.0803258	0.556076	0.012137	0.0317306	0.817444	2.79942e-11	0.990191	0.00022053	0.0729511
EC numbers	control vs CRC	2.1.2.5: Glutamate formimidoyltransferase	0.317898	0.0861624	0.549635	0.0104732	0.02836	0.824622	6.71477e-12	0.839471	0.0812938	0.321095
EC numbers	control vs CRC	2.6.1.62: Adenosylmethionine--8-amino-7-oxononanoate transaminase	0.314568	0.0924539	0.536683	0.00863822	0.0245883	0.7561	1.38987e-07	0.700104	0.0470224	0.265416
EC numbers	control vs CRC	2.5.1.101: N,N'-diacetyllegionaminate synthase	0.314556	0.142056	0.487056	0.00146025	0.0075954	0.669767	6.56605e-05	0.408682	0.228154	0.469453
EC numbers	control vs CRC	1.17.5.2: Caffeine dehydrogenase	0.314367	0.144408	0.484326	0.0014037	0.00739516	0.689985	3.84379e-05	0.430999	0.0126381	0.190278
EC numbers	control vs CRC	3.2.1.185: Non-reducing end beta-L-arabinofuranosidase	0.312665	0.120459	0.504871	0.00344752	0.0126955	0.740401	6.04457e-07	0.606819	0.125279	0.385473
EC numbers	control vs CRC	2.1.1.61: tRNA (5-methylaminomethyl-2-thiouridylate)-methyltransferase	0.312334	0.167568	0.4571	0.000347938	0.00420413	0.512583	0.00941577	0.197543	0.171153	0.421558
EC numbers	control vs CRC	5.4.99.27: tRNA pseudouridine(13) synthase	0.311267	0.144302	0.478233	0.00122335	0.00692998	0.648702	0.000175325	0.205577	0.395129	0.61766
EC numbers	control vs CRC	2.6.1.90: dTDP-3-amino-3,6-dideoxy-alpha-D-galactopyranose transaminase	0.310287	0.205228	0.415345	1.43591e-05	0.000892962	0.20722	0.217347	0.448855	0.00311673	0.14404
EC numbers	control vs CRC	1.1.1.51: 3(or 17)-beta-hydroxysteroid dehydrogenase	0.310275	0.173292	0.447258	0.00022146	0.00355813	0.495766	0.012863	0.313264	0.168989	0.418402
EC numbers	control vs CRC	4.2.2.25: Gellan lyase	0.30908	0.130114	0.488045	0.002358	0.00976052	0.714947	8.58695e-06	0.615256	0.139466	0.394219
EC numbers	control vs CRC	3.1.5.1: dGTPase	0.30764	0.148855	0.466424	0.000891155	0.00608806	0.574107	0.0022876	0.195757	0.190863	0.435236
EC numbers	control vs CRC	2.7.1.51: L-fuculokinase	0.307157	0.146592	0.467722	0.000990605	0.00626421	0.589622	0.00147086	0.17741	0.439022	0.647006
EC numbers	control vs CRC	5.1.3.n2: Transferred entry 5.1.3.29	0.30489	0.134633	0.475147	0.00179988	0.00834174	0.653074	0.000224588	0.335159	0.105111	0.352898
EC numbers	control vs CRC	4.3.1.7: Ethanolamine ammonia-lyase	0.304703	0.175001	0.434405	0.000156142	0.0030511	0.451492	0.0260338	0.240804	0.230679	0.471394
EC numbers	control vs CRC	2.3.1.79: Maltose O-acetyltransferase	0.304651	0.162946	0.446355	0.000359301	0.00420899	0.515559	0.00888409	0.313913	0.0642531	0.298581
EC numbers	control vs CRC	3.1.11.1: Exodeoxyribonuclease I	0.304082	0.121636	0.486527	0.00289448	0.011211	0.663751	8.82189e-05	0.21171	0.375991	0.603576
EC numbers	control vs CRC	1.1.1.38: Malate dehydrogenase (oxaloacetate-decarboxylating)	0.303919	0.161281	0.446557	0.000389743	0.00435749	0.499234	0.012088	0.212959	0.331961	0.56794
EC numbers	control vs CRC	4.2.1.120: 4-hydroxybutanoyl-CoA dehydratase	0.303715	0.100281	0.507149	0.00618614	0.0191956	0.733024	1.1277e-06	0.577247	0.0321656	0.232677
EC numbers	control vs CRC	1.3.1.31: 2-enoate reductase	0.303537	0.135393	0.471681	0.00169317	0.008042	0.66799	0.000116292	0.571289	0.0537297	0.277729
EC numbers	control vs CRC	2.5.1.84: All-trans-nonaprenyl-diphosphate synthase (geranyl-diphosphate specific)	0.302532	0.14612	0.458944	0.000903829	0.00610718	0.675722	4.83986e-05	0.588291	0.0999565	0.346261
EC numbers	control vs CRC	2.1.1.77: Protein-L-isoaspartate(D-aspartate) O-methyltransferase	0.301903	0.156398	0.447408	0.000494177	0.00480978	0.547381	0.00448831	0.229758	0.299233	0.539762
EC numbers	control vs CRC	3.1.8.1: Aryldialkylphosphatase	0.301804	0.150865	0.452743	0.000682247	0.00547609	0.62412	0.00046849	0.359439	0.167805	0.417946
EC numbers	control vs CRC	4.6.1.13: Phosphatidylinositol diacylglycerol-lyase	0.300042	0.125094	0.47499	0.00234319	0.00976052	0.709806	6.35638e-06	0.61137	0.105686	0.352898
EC numbers	control vs CRC	1.1.1.154: Ureidoglycolate dehydrogenase	0.299916	0.168569	0.431264	0.000205174	0.00342325	0.422644	0.0382283	0.444709	0.0608721	0.291241
EC numbers	control vs CRC	2.3.2.2: Gamma-glutamyltransferase	0.299588	0.143714	0.455462	0.00095277	0.00626071	0.574641	0.00225455	0.213831	0.375217	0.603242
EC numbers	control vs CRC	4.1.3.38: Aminodeoxychorismate lyase	0.299253	0.132602	0.465903	0.00164824	0.00795913	0.653826	0.000139869	0.0136266	0.640435	0.765155
EC numbers	control vs CRC	5.1.3.14: UDP-N-acetylglucosamine 2-epimerase (non-hydrolyzing)	0.299107	0.14532	0.452894	0.000862848	0.00599845	0.58658	0.00160908	0.42513	0.0598872	0.291241
EC numbers	control vs CRC	1.11.1.5: Cytochrome-c peroxidase	0.298696	0.16505	0.432343	0.000251144	0.00373688	0.50281	0.0113246	0.275678	0.138401	0.394219
EC numbers	control vs CRC	1.5.1.24: N(5)-(carboxyethyl)ornithine synthase	0.298441	0.149347	0.447535	0.000825127	0.00588527	0.619993	0.00111828	0.43139	0.128793	0.389175
EC numbers	control vs CRC	2.1.1.192: 23S rRNA (adenine(2503)-C(2))-methyltransferase	0.298338	0.118004	0.478671	0.00305487	0.0115839	0.680784	3.69545e-05	0.126157	0.0768162	0.316041
EC numbers	control vs CRC	3.4.19.1: Acylaminoacyl-peptidase	0.298191	0.0943752	0.502007	0.00973089	0.0269213	0.555152	0.0213493	0.0510298	0.674502	0.789815
EC numbers	control vs CRC	2.1.1.208: 23S rRNA (uridine(2479)-2'-O)-methyltransferase	0.296469	0.149044	0.443895	0.00064946	0.00533368	0.607707	0.000832385	0.276016	0.423617	0.634632
EC numbers	control vs CRC	5.1.3.23: UDP-2,3-diacetamido-2,3-dideoxyglucuronic acid 2-epimerase	0.29607	0.107191	0.484949	0.00446636	0.0148346	0.749178	2.7262e-07	0.725536	0.024188	0.214966
EC numbers	control vs CRC	3.5.4.31: S-methyl-5'-thioadenosine deaminase	0.295795	0.152213	0.439377	0.000526277	0.00487819	0.609678	0.000779266	0.619033	0.0350198	0.240123
EC numbers	control vs CRC	5.4.99.22: 23S rRNA pseudouridine(2605) synthase	0.295463	0.160385	0.430541	0.000306763	0.00403255	0.512032	0.00951669	0.218394	0.320291	0.557512
EC numbers	control vs CRC	2.3.1.41: Beta-ketoacyl-[acyl-carrier-protein] synthase I	0.2948	0.154586	0.435013	0.000439309	0.00455652	0.525045	0.00733624	0.102048	0.346391	0.57925
EC numbers	control vs CRC	3.6.1.17: Bis(5'-nucleosyl)-tetraphosphatase (asymmetrical)	0.294779	0.084873	0.504685	0.00909642	0.0255241	0.736661	8.33329e-07	0.151202	0.440229	0.647234
EC numbers	control vs CRC	1.2.7.7: 3-methyl-2-oxobutanoate dehydrogenase (ferredoxin)	0.294605	0.0742437	0.514967	0.012177	0.0317452	0.806431	2.00188e-10	0.754454	0.0938281	0.33727
EC numbers	control vs CRC	3.1.2.28: 1,4-dihydroxy-2-naphthoyl-CoA hydrolase	0.29379	0.162423	0.425156	0.00024964	0.00373688	0.42474	0.0372401	0.157377	0.336685	0.574547
EC numbers	control vs CRC	6.4.1.6: Acetone carboxylase	0.292958	0.178859	0.407056	7.72672e-05	0.0021879	0.367808	0.0756802	0.312202	0.0493053	0.27024
EC numbers	control vs CRC	1.1.5.3: Glycerol-3-phosphate dehydrogenase	0.292735	0.0765459	0.508924	0.0113082	0.0301691	0.717585	3.6923e-06	0.225534	0.20349	0.442369
EC numbers	control vs CRC	3.2.2.31: Adenine glycosylase	0.292682	0.175587	0.409777	8.45026e-05	0.00226279	0.391336	0.0549317	0.125565	0.511017	0.687324
EC numbers	control vs CRC	2.7.1.165: Glycerate 2-kinase	0.292591	0.153959	0.431223	0.000424535	0.00451381	0.512643	0.00940484	0.307669	0.0314701	0.232252
EC numbers	control vs CRC	3.1.3.23: Sugar-phosphatase	0.292401	0.12884	0.455963	0.00170647	0.00806392	0.615177	0.000645507	0.111838	0.377296	0.604641
EC numbers	control vs CRC	2.4.1.252: GDP-mannose:cellobiosyl-diphosphopolyprenol alpha-mannosyltransferase	0.291573	0.0630455	0.520101	0.0316173	0.0647572	0	0.74226
EC numbers	control vs CRC	3.1.2.1: Acetyl-CoA hydrolase	0.291503	0.156282	0.426724	0.000394348	0.00436398	0.480883	0.0194339	0.508305	0.0889813	0.330786
EC numbers	control vs CRC	2.4.2.52: Triphosphoribosyl-dephospho-CoA synthase	0.291318	0.129396	0.453241	0.00162377	0.00791855	0.636913	0.000286532	0.148301	0.512738	0.689164
EC numbers	control vs CRC	1.1.1.130: 3-dehydro-L-gulonate 2-dehydrogenase	0.290502	0.161527	0.419476	0.000233487	0.00359173	0.42101	0.0390097	0.392025	0.0664138	0.298581
EC numbers	control vs CRC	2.4.1.303: galactosyltransferase	0.290147	0.135825	0.44447	0.00114197	0.00674914	0.611946	0.000721589	0.40871	0.285914	0.531397
EC numbers	control vs CRC	2.4.1.58: Lipopolysaccharide glucosyltransferase I	0.289853	0.158539	0.421167	0.00028203	0.00394659	0.502744	0.0113384	0.214787	0.221623	0.461176
EC numbers	control vs CRC	2.5.1.94: Adenosyl-chloride synthase	0.288586	0.164598	0.412574	0.00017081	0.00312492	0.443531	0.0290996	0.168059	0.185108	0.431473
EC numbers	control vs CRC	2.7.8.31: Undecaprenyl-phosphate glucose phosphotransferase	0.28836	0.137107	0.439612	0.00101887	0.0063173	0.532245	0.00630223	0.279721	0.219177	0.458448
EC numbers	control vs CRC	3.1.11.5: Exodeoxyribonuclease V	0.288337	0.134058	0.442616	0.00119881	0.00691401	0.590599	0.00142856	0.0954944	0.38871	0.614076
EC numbers	control vs CRC	3.6.1.65: (d)CTP diphosphatase	0.288151	0.126733	0.44957	0.0017259	0.00808525	0.616876	0.000608216	0.303323	0.141225	0.394636
EC numbers	control vs CRC	3.1.3.83: D-glycero-alpha-D-manno-heptose-1,7-bisphosphate 7-phosphatase	0.28752	0.139708	0.435332	0.000861999	0.00599845	0.597665	0.00115069	0.542587	0.103949	0.350587
EC numbers	control vs CRC	2.1.1.222: 2-polyprenyl-6-hydroxyphenol methylase	0.287407	0.164412	0.410402	0.00016443	0.00309009	0.397113	0.0515746	0.145513	0.467372	0.661064
EC numbers	control vs CRC	4.3.99.4: Choline trimethylamine-lyase	0.287164	0.184828	0.3895	2.51752e-05	0.00116181	0.158986	0.271407	0.247001	0.0408758	0.252525
EC numbers	control vs CRC	1.2.7.3: 2-oxoglutarate synthase	0.286821	0.163632	0.410011	0.000170273	0.00312492	0.427518	0.0359554	0.476814	0.0147481	0.190278
EC numbers	control vs CRC	4.2.1.43: 2-dehydro-3-deoxy-L-arabinonate dehydratase	0.28678	0.0458362	0.527723	0.0360787	0.0712701	0	0.772439
EC numbers	control vs CRC	3.2.1.n1: Blood group B branched chain alpha-1,3-galactosidase	0.285433	0.0907317	0.480134	0.00695687	0.0209576	0.724797	2.16213e-06	0.687096	0.0644193	0.298581
EC numbers	control vs CRC	1.2.1.58: Phenylglyoxylate dehydrogenase (acylating)	0.285045	0.139851	0.430239	0.000872288	0.00602546	0.563803	0.00388261	0.472288	0.0302161	0.231541
EC numbers	control vs CRC	3.5.1.16: Acetylornithine deacetylase	0.284923	0.140692	0.429153	0.000756514	0.00567604	0.539393	0.00538762	0.353005	0.209634	0.448972
EC numbers	control vs CRC	3.4.17.13: Muramoyltetrapeptide carboxypeptidase	0.284655	0.1368	0.432509	0.00093948	0.00625072	0.593671	0.00130181	0.33435	0.0732653	0.310339
EC numbers	control vs CRC	2.4.1.54: Undecaprenyl-phosphate mannosyltransferase	0.283596	0.0733435	0.493848	0.0115667	0.030783	0.7712	2.72571e-08	0.713136	0.0560992	0.282163
EC numbers	control vs CRC	4.2.1.103: Cyclohexyl-isocyanide hydratase	0.28311	0.140427	0.425794	0.000799343	0.00579471	0.569185	0.00340311	0.45993	0.242835	0.483736
EC numbers	control vs CRC	2.7.7.61: Citrate lyase holo-[acyl-carrier protein] synthase	0.283035	0.140034	0.426037	0.000744314	0.00564482	0.496151	0.0127752	0.0805914	0.584838	0.726661
EC numbers	control vs CRC	2.2.1.3: Formaldehyde transketolase	0.282774	0.125424	0.440125	0.00163812	0.00793099	0.594395	0.00127327	0.416139	0.217793	0.458448
EC numbers	control vs CRC	3.5.99.3: Transferred entry 3.5.4.43	0.282684	0.0939133	0.471454	0.00627139	0.0194324	0.756692	3.15252e-07	0.612609	0.0414827	0.254722
EC numbers	control vs CRC	5.4.99.20: 23S rRNA pseudouridine(2457) synthase	0.282557	0.135363	0.429751	0.00096255	0.00626071	0.544594	0.00478794	0.149004	0.335977	0.574319
EC numbers	control vs CRC	6.3.2.31: Coenzyme F420-0:L-glutamate ligase	0.281765	0.116949	0.446581	0.00253956	0.0103735	0.662778	0.000147505	0.425354	0.102294	0.347761
EC numbers	control vs CRC	2.3.1.129: Acyl-[acyl-carrier-protein]--UDP-N-acetylglucosamine O-acyltransferase	0.280984	0.0770835	0.484884	0.0101945	0.0278404	0.764439	5.8186e-08	0.945772	0.0129985	0.190278
EC numbers	control vs CRC	2.3.1.16: Acetyl-CoA C-acyltransferase	0.280315	0.145301	0.41533	0.000491397	0.00480978	0.471894	0.0191761	0.186674	0.346084	0.57925
EC numbers	control vs CRC	1.2.5.1: Pyruvate dehydrogenase (quinone)	0.280037	0.152995	0.407079	0.000285668	0.00394659	0.397294	0.0514715	0.198468	0.232783	0.472656
EC numbers	control vs CRC	3.2.1.98: Glucan 1,4-alpha-maltohexaosidase	0.279756	0.129132	0.43038	0.00126081	0.00701204	0.550485	0.00417162	0.10363	0.554342	0.711633
EC numbers	control vs CRC	4.7.1.1: Alpha-D-ribose 1-methylphosphonate 5-phosphate C-P-lyase	0.279315	0.150126	0.408505	0.00034131	0.00420413	0.445769	0.0282151	0.447589	0.0792513	0.317958
EC numbers	control vs CRC	2.5.1.145: Phosphatidylglycerol--prolipoprotein diacylglyceryl transferase	0.278892	0.0618835	0.4959	0.015211	0.037622	0.790797	2.21973e-09	0.0044822	0.974395	0.981758
EC numbers	control vs CRC	2.8.3.16: Formyl-CoA transferase	0.278678	0.138851	0.418505	0.00070153	0.00550897	0.541904	0.00509139	0.0243257	0.248512	0.490645
EC numbers	control vs CRC	3.1.2.6: Hydroxyacylglutathione hydrolase	0.278636	0.116048	0.441223	0.00235631	0.00976052	0.602646	0.000982378	0.069309	0.744122	0.83375
EC numbers	control vs CRC	4.1.1.95: L-glutamyl-[BtrI acyl-carrier protein] decarboxylase	0.276757	0.138192	0.415321	0.00107018	0.00642126	0.420479	0.061432	0.249088	0.0236928	0.214966
EC numbers	control vs CRC	1.14.13.48: Transferred entry 1.14.14.51	0.276379	0.118026	0.434732	0.00205286	0.00899527	0.626066	0.000435864	0.405792	0.0337642	0.236942
EC numbers	control vs CRC	3.4.14.4: Dipeptidyl-peptidase III	0.276186	0.0917349	0.460638	0.00606851	0.0189663	0.713411	4.96255e-06	0.624514	0.0299036	0.230916
EC numbers	control vs CRC	2.5.1.74: 1,4-dihydroxy-2-naphthoate polyprenyltransferase	0.275707	0.0825484	0.468865	0.0082309	0.0236775	0.739645	6.45547e-07	0.81139	0.0584059	0.289138
EC numbers	control vs CRC	1.2.4.2: Oxoglutarate dehydrogenase (succinyl-transferring)	0.275345	0.145053	0.405636	0.00041961	0.00450562	0.44027	0.0304207	0.159385	0.415118	0.629853
EC numbers	control vs CRC	2.7.7.19: Polynucleotide adenylyltransferase	0.275204	0.146259	0.40415	0.000383885	0.00431423	0.432693	0.0336376	0.19956	0.289479	0.534095
EC numbers	control vs CRC	1.4.3.16: L-aspartate oxidase	0.275145	0.0862078	0.464081	0.00725793	0.0216838	0.695395	1.59909e-05	0.523591	0.222285	0.461176
EC numbers	control vs CRC	2.7.7.1: Nicotinamide-nucleotide adenylyltransferase	0.274849	0.0708581	0.47884	0.0116406	0.0308434	0.69112	2.06284e-05	0.117429	0.669345	0.786078
EC numbers	control vs CRC	4.2.1.119: Enoyl-CoA hydratase 2	0.274732	0.15293	0.396533	0.000230408	0.00359173	0.350106	0.082442	0.472332	0.0352264	0.240123
EC numbers	control vs CRC	1.1.1.132: GDP-mannose 6-dehydrogenase	0.274633	0.143822	0.405444	0.000445022	0.00457123	0.436084	0.0321723	0.375008	0.0663242	0.298581
EC numbers	control vs CRC	2.7.1.19: Phosphoribulokinase	0.274117	0.148537	0.399698	0.000312705	0.00405253	0.427749	0.0358498	0.15629	0.448715	0.650595
EC numbers	control vs CRC	4.2.1.2: Fumarate hydratase	0.274004	0.104589	0.44342	0.00359167	0.0130056	0.644333	0.00021128	0.570274	0.089926	0.332884
EC numbers	control vs CRC	2.9.1.1: L-seryl-tRNA(Sec) selenium transferase	0.273913	0.141513	0.406314	0.000507077	0.00480978	0.441069	0.0300931	0.153441	0.429419	0.639017
EC numbers	control vs CRC	2.1.2.3: Phosphoribosylaminoimidazolecarboxamide formyltransferase	0.273912	0.0661003	0.481724	0.0132064	0.0337392	0.754176	1.68326e-07	0.528674	0.128404	0.389102
EC numbers	control vs CRC	2.3.3.14: Homocitrate synthase	0.273091	0.177359	0.368824	2.10525e-05	0.0010846	0.106309	0.33192	0.407231	0.0723055	0.310339
EC numbers	control vs CRC	2.4.1.129: Peptidoglycan glycosyltransferase	0.272775	0.151947	0.393603	0.000228514	0.00359173	0.382003	0.0606168	0.417977	0.00982526	0.190278
EC numbers	control vs CRC	4.2.2.7: Heparin lyase	0.272705	0.0620927	0.483318	0.0145943	0.0365531	0.796642	9.46954e-10	0.604141	0.118991	0.37309
EC numbers	control vs CRC	2.4.99.13: (Kdo)-lipid IV(A) 3-deoxy-D-manno-octulosonic acid transferase	0.271941	0.156941	0.386942	0.000146508	0.00301586	0.394544	0.0530521	0.220095	0.148662	0.401134
EC numbers	control vs CRC	2.6.1.51: Serine--pyruvate transaminase	0.271929	0.166079	0.377778	6.39003e-05	0.00203153	0.266926	0.154924	0.318163	0.0204339	0.206403
EC numbers	control vs CRC	3.1.3.74: Pyridoxal phosphatase	0.271849	0.156389	0.387309	0.0001528	0.00304057	0.349294	0.0830446	0.19641	0.234083	0.47309
EC numbers	control vs CRC	3.6.3.27: Transferred entry 7.3.2.1	0.271281	0.133473	0.409089	0.000779405	0.00576445	0.45425	0.0250236	0.0684738	0.5547	0.711633
EC numbers	control vs CRC	2.1.1.163: Demethylmenaquinone methyltransferase	0.271063	0.0741602	0.467965	0.0102569	0.0278957	0.755083	1.53863e-07	0.821575	0.00682897	0.177212
EC numbers	control vs CRC	1.3.3.3: Coproporphyrinogen oxidase	0.270488	0.145584	0.395392	0.000336282	0.00420413	0.432526	0.0337113	0.150797	0.330602	0.567658
EC numbers	control vs CRC	4.1.2.20: 2-dehydro-3-deoxyglucarate aldolase	0.270185	0.152086	0.388283	0.000201441	0.00338702	0.362677	0.0734046	0.181406	0.318468	0.55725
EC numbers	control vs CRC	4.1.3.4: Hydroxymethylglutaryl-CoA lyase	0.269602	0.0955823	0.443621	0.00483729	0.0156598	0.705228	8.61753e-06	0.587598	0.00228091	0.130338
EC numbers	control vs CRC	2.6.1.57: Aromatic-amino-acid transaminase	0.269504	0.14409	0.394918	0.000360797	0.00420899	0.433129	0.0334472	0.122765	0.534367	0.699667
EC numbers	control vs CRC	5.1.3.24: N-acetylneuraminate epimerase	0.269404	0.0370918	0.501715	0.0259084	0.0564358	0.802157	4.02794e-10	0.636809	0.133844	0.394219
EC numbers	control vs CRC	3.4.23.49: Omptin	0.269131	0.168854	0.369407	4.05141e-05	0.00154167	0.322258	0.104381	0.223761	0.195091	0.438706
EC numbers	control vs CRC	3.5.3.8: Formimidoylglutamase	0.269073	0.110147	0.428	0.00257925	0.0104873	0.568063	0.00268855	0.0610429	0.766735	0.850153
EC numbers	control vs CRC	5.3.3.2: Isopentenyl-diphosphate Delta-isomerase	0.268782	0.0150979	0.522467	0.0392566	0.0761606	0.797138	8.78662e-10	-0.190328	0.135123	0.394219
EC numbers	control vs CRC	1.8.4.14: L-methionine (R)-S-oxide reductase	0.268546	0.0683088	0.468782	0.0119573	0.0314486	0.712333	5.34779e-06	0.496418	0.0374531	0.242635
EC numbers	control vs CRC	4.2.1.12: Phosphogluconate dehydratase	0.268523	0.136214	0.400832	0.000599855	0.00520434	0.443987	0.0289178	0.141876	0.418359	0.632133
EC numbers	control vs CRC	3.5.1.10: Formyltetrahydrofolate deformylase	0.268352	0.0415013	0.495203	0.0234918	0.0523677	0.792782	1.67203e-09	0.658068	0.0242257	0.214966
EC numbers	control vs CRC	2.7.7.38: 3-deoxy-manno-octulosonate cytidylyltransferase	0.267469	0.0529289	0.482008	0.017928	0.0424054	0.763022	6.77879e-08	0.923379	0.00532742	0.17032
EC numbers	control vs CRC	1.11.1.21: Catalase peroxidase	0.266629	0.142202	0.391055	0.000370182	0.00429372	0.412501	0.0432398	0.16264	0.319369	0.557512
EC numbers	control vs CRC	7.4.2.1: ABC-type polar-amino-acid transporter	0.266372	0.151539	0.381205	0.00017648	0.00313758	0.390299	0.0555471	0.168282	0.341795	0.57925
EC numbers	control vs CRC	1.1.1.264: L-idonate 5-dehydrogenase (NAD(P)(+))	0.266272	0.119248	0.413296	0.0015414	0.0077372	0.522343	0.00775497	-0.0296354	0.732079	0.828106
EC numbers	control vs CRC	1.1.1.283: Methylglyoxal reductase (NADPH)	0.26619	0.144544	0.387836	0.000305635	0.00403255	0.399318	0.0503259	0.0845434	0.683105	0.793847
EC numbers	control vs CRC	3.4.22.8: Clostripain	0.265672	0.0738563	0.457488	0.00989036	0.0272236	0.741934	5.28264e-07	0.759881	0.0476864	0.267901
EC numbers	control vs CRC	3.5.99.7: 1-aminocyclopropane-1-carboxylate deaminase	0.265611	0.133493	0.39773	0.000895855	0.00608833	0.557492	0.00743009	0.322084	0.177964	0.425306
EC numbers	control vs CRC	2.1.1.45: Thymidylate synthase	0.265327	0.0801295	0.450525	0.00804315	0.0233448	0.659047	0.00011019	0.559022	0.08064	0.320636
EC numbers	control vs CRC	4.2.1.79: 2-methylcitrate dehydratase	0.265217	0.112372	0.418062	0.00214571	0.00921592	0.581861	0.00184377	0.205551	0.210355	0.449114
EC numbers	control vs CRC	1.8.5.3: Respiratory dimethylsulfoxide reductase	0.264882	0.143116	0.386647	0.000322694	0.00409312	0.398535	0.0507673	0.17125	0.350956	0.58444
EC numbers	control vs CRC	2.1.1.166: 23S rRNA (uridine(2552)-2'-O)-methyltransferase	0.264683	0.14086	0.388505	0.00037852	0.00429848	0.365982	0.071122	0.254428	0.306308	0.546353
EC numbers	control vs CRC	2.3.1.191: UDP-3-O-(3-hydroxymyristoyl)glucosamine N-acyltransferase	0.264513	0.133415	0.395611	0.000631089	0.00533368	0.441323	0.0299898	0.161521	0.369876	0.599704
EC numbers	control vs CRC	2.3.1.47: 8-amino-7-oxononanoate synthase	0.264441	0.0535248	0.475357	0.017396	0.0416756	0.770847	2.83943e-08	0.787548	0.0150255	0.190278
EC numbers	control vs CRC	3.4.11.10: Bacterial leucyl aminopeptidase	0.264238	0.102487	0.425989	0.00334512	0.0123815	0.643059	0.000222871	0.606857	0.0209135	0.20967
EC numbers	control vs CRC	1.1.1.67: Mannitol 2-dehydrogenase	0.263389	0.136123	0.390656	0.000505426	0.00480978	0.435141	0.0325755	0.189535	0.276572	0.52168
EC numbers	control vs CRC	3.5.3.6: Arginine deiminase	0.262866	0.117725	0.408007	0.00154122	0.0077372	0.483744	0.0158225	0.0392788	0.756731	0.843625
EC numbers	control vs CRC	3.5.4.28: S-adenosylhomocysteine deaminase	0.262861	0.130091	0.395631	0.000742477	0.00564482	0.537823	0.00557929	0.414089	0.196979	0.438706
EC numbers	control vs CRC	4.1.1.17: Ornithine decarboxylase	0.262805	0.128308	0.397302	0.000829858	0.00588527	0.477098	0.0176486	0.140535	0.49484	0.678384
EC numbers	control vs CRC	4.4.1.24: (2R)-sulfolactate sulfo-lyase	0.262601	0.13183	0.393372	0.000723755	0.00556675	0.448263	0.0310459	0.179137	0.124673	0.384794
EC numbers	control vs CRC	3.2.1.49: Alpha-N-acetylgalactosaminidase	0.262258	0.130394	0.394122	0.000714193	0.00553245	0.532344	0.0062888	0.435121	0.234289	0.47309
EC numbers	control vs CRC	3.5.3.1: Arginase	0.262162	-0.00200368	0.526327	0.0515497	0.0940381	0.859101	7.6878e-16	0.901264	0.102824	0.348554
EC numbers	control vs CRC	4.1.3.40: Chorismate lyase	0.262112	0.120866	0.403357	0.00126955	0.00703238	0.508427	0.0101963	0.12718	0.454697	0.654929
EC numbers	control vs CRC	2.4.1.182: Lipid-A-disaccharide synthase	0.261984	0.0723014	0.451666	0.0100574	0.0276133	0.708072	7.14221e-06	0.810366	0.00289587	0.141387
EC numbers	control vs CRC	3.1.3.5: 5'-nucleotidase	0.261811	0.0980056	0.425617	0.00390369	0.0136032	0.664249	8.61295e-05	0.634436	0.0014782	0.114603
EC numbers	control vs CRC	2.4.1.301: 2'-deamino-2'-hydroxyneamine 1-alpha-D-kanosaminyltransferase	0.261518	0.163508	0.359527	6.54999e-05	0.00203153	0.0786113	0.366203	0.34337	0.0488729	0.269979
EC numbers	control vs CRC	3.2.2.20: DNA-3-methyladenine glycosylase I	0.261433	0.0803782	0.442488	0.00765825	0.0225078	0.677927	4.30852e-05	0.403956	0.0528143	0.275074
EC numbers	control vs CRC	3.1.4.55: Phosphoribosyl 1,2-cyclic phosphate phosphodiesterase	0.261351	0.155615	0.367088	9.45761e-05	0.00241535	0.275018	0.147024	0.164843	0.185534	0.431473
EC numbers	control vs CRC	2.4.2.15: Guanosine phosphorylase	0.261241	0.131336	0.391146	0.000649377	0.00533368	0.448367	0.0272103	0.125973	0.528797	0.696244
EC numbers	control vs CRC	1.16.1.1: Mercury(II) reductase	0.260964	0.0970191	0.424909	0.00401672	0.0137281	0.59217	0.00136256	0.423103	0.0182141	0.200155
EC numbers	control vs CRC	3.1.3.89: 5'-deoxynucleotidase	0.260573	0.123426	0.397719	0.001048	0.00640314	0.498083	0.0123415	0.15413	0.500795	0.681354
EC numbers	control vs CRC	3.5.1.78: Glutathionylspermidine amidase	0.260142	0.128407	0.391877	0.000758898	0.00567604	0.469451	0.0199238	0.142203	0.43964	0.647006
EC numbers	control vs CRC	3.2.2.23: DNA-formamidopyrimidine glycosylase	0.259567	0.117573	0.40156	0.00143189	0.00746579	0.568824	0.00263528	0.258754	0.203089	0.442369
EC numbers	control vs CRC	3.4.13.18: Cytosol nonspecific dipeptidase	0.259498	0.0573525	0.461644	0.0153056	0.0378109	0.753035	1.88279e-07	0.31585	0.259342	0.501629
EC numbers	control vs CRC	5.1.3.8: N-acylglucosamine 2-epimerase	0.259309	0.132941	0.385677	0.000544805	0.00496505	0.396051	0.0521825	0.543018	0.0407923	0.252525
EC numbers	control vs CRC	2.4.1.290: acetylgalactosaminyltransferase	0.259261	0.0966104	0.421912	0.00397833	0.0136968	0.667403	7.38496e-05	0.173917	0.673612	0.789309
EC numbers	control vs CRC	1.19.1.1: Flavodoxin--NADP(+) reductase	0.259246	0.151924	0.366569	0.000118886	0.00277274	0.327354	0.100176	0.16232	0.296512	0.539679
EC numbers	control vs CRC	2.8.1.2: 3-mercaptopyruvate sulfurtransferase	0.259097	0.124046	0.394147	0.000967147	0.00626071	0.514496	0.00907142	0.148335	0.357192	0.589913
EC numbers	control vs CRC	4.2.1.36: Homoaconitate hydratase	0.258128	0.129609	0.386648	0.000656489	0.00533368	0.555957	0.00365535	0.388969	0.00935042	0.190278
EC numbers	control vs CRC	1.1.1.373: Sulfolactaldehyde 3-reductase	0.257895	0.120462	0.395327	0.00116003	0.00680031	0.480056	0.0168188	0.135978	0.405921	0.6202
EC numbers	control vs CRC	6.5.1.1: DNA ligase (ATP)	0.257826	0.0999044	0.415747	0.0035238	0.0128889	0.537765	0.00696517	0.240992	0.134865	0.394219
EC numbers	control vs CRC	2.7.7.n1: Protein adenylyltransferase	0.257735	0.135092	0.380377	0.000441157	0.00455652	0.446131	0.0280737	0.15053	0.235857	0.474084
EC numbers	control vs CRC	2.1.1.298: Ribosomal protein L3 N(5)-glutamine methyltransferase	0.257685	0.1287	0.386671	0.000687308	0.00547609	0.432486	0.0337285	0.185165	0.420163	0.63281
EC numbers	control vs CRC	3.6.3.16: Transferred entry 7.3.2.7	0.257498	0.125211	0.389784	0.000857058	0.00599845	0.432736	0.0336189	0.234262	0.0785076	0.317202
EC numbers	control vs CRC	3.4.24.75: Lysostaphin	0.257495	0.0820784	0.432912	0.00689953	0.0208137	0.651734	0.00015353	0.320113	0.211929	0.451875
EC numbers	control vs CRC	1.1.1.361: Glucose-6-phosphate 3-dehydrogenase	0.257257	0.0858116	0.428703	0.0104339	0.028289	0.0328536	0.40075	0.162922	0.312359	0.550713
EC numbers	control vs CRC	6.2.1.17: Propionate--CoA ligase	0.256914	0.125955	0.387874	0.000802437	0.00579471	0.479335	0.0170184	0.17405	0.200467	0.442045
EC numbers	control vs CRC	3.4.11.9: Xaa-Pro aminopeptidase	0.256794	0.0957784	0.417809	0.00396329	0.0136739	0.62572	0.000441523	0.25404	0.0457529	0.262092
EC numbers	control vs CRC	3.5.3.26: (S)-ureidoglycine aminohydrolase	0.256794	0.147533	0.366054	0.000155481	0.0030511	0.300738	0.123023	0.181605	0.261532	0.504767
EC numbers	control vs CRC	3.5.2.19: Streptothricin hydrolase	0.256757	0.112355	0.401159	0.00189918	0.00869056	0.537426	0.00701453	0.310682	0.009021	0.190278
EC numbers	control vs CRC	4.2.1.81: D(-)-tartrate dehydratase	0.256736	0.138994	0.374479	0.000315757	0.00405253	0.398625	0.0507165	0.192827	0.249902	0.49145
EC numbers	control vs CRC	3.4.13.21: Dipeptidase E	0.256703	0.142544	0.370863	0.00023719	0.00362299	0.309299	0.11544	0.231394	0.21923	0.458448
EC numbers	control vs CRC	2.1.1.104: Caffeoyl-CoA O-methyltransferase	0.256176	0.148208	0.364144	0.000165022	0.00309009	0.268537	0.159679	0.286962	0.107389	0.354594
EC numbers	control vs CRC	1.6.6.9: Deleted entry	0.255902	0.124548	0.387255	0.000850843	0.00599181	0.472328	0.0190453	0.181422	0.310223	0.549582
EC numbers	control vs CRC	2.7.8.37: Alpha-D-ribose 1-methylphosphonate 5-triphosphate synthase	0.255784	0.147923	0.363645	0.000142501	0.00301586	0.299256	0.124357	0.190458	0.138941	0.394219
EC numbers	control vs CRC	2.7.1.89: Thiamine kinase	0.255662	0.132421	0.378903	0.000494977	0.00480978	0.389126	0.0562484	0.156421	0.414682	0.629853
EC numbers	control vs CRC	1.5.5.1: Electron-transferring-flavoprotein dehydrogenase	0.255595	0.13339	0.3778	0.000460311	0.00468739	0.356722	0.0776165	0.168281	0.292629	0.537427
EC numbers	control vs CRC	6.4.1.1: Pyruvate carboxylase	0.255489	0.103749	0.407229	0.00268681	0.0107335	0.606022	0.000880094	0.517412	0.130192	0.390967
EC numbers	control vs CRC	1.1.1.381: 3-hydroxy acid dehydrogenase	0.255239	0.131845	0.378633	0.00050781	0.00480978	0.461444	0.0225123	0.150258	0.398502	0.619465
EC numbers	control vs CRC	3.5.1.3: Omega-amidase	0.255057	0.126214	0.3839	0.000743225	0.00564482	0.46195	0.0223425	0.202648	0.167077	0.41717
EC numbers	control vs CRC	3.5.1.83: N-acyl-D-aspartate deacylase	0.254667	0.0420128	0.46732	0.0356617	0.0707041	0	0.724267
EC numbers	control vs CRC	1.2.1.72: Erythrose-4-phosphate dehydrogenase	0.25448	0.112896	0.396063	0.0016361	0.00793099	0.510028	0.00989022	0.137854	0.445626	0.650595
EC numbers	control vs CRC	1.1.1.282: Quinate/shikimate dehydrogenase	0.254246	0.123192	0.385301	0.000881433	0.0060693	0.452513	0.0256568	0.117531	0.439558	0.647006
EC numbers	control vs CRC	5.3.2.3: deoxy-alpha-D-galactopyranose-forming)	0.254193	0.162617	0.345769	2.83054e-05	0.00122078	0.0370249	0.410726	0.277984	0.011447	0.190278
EC numbers	control vs CRC	4.2.1.17: Enoyl-CoA hydratase	0.254002	0.0770507	0.430954	0.00794706	0.0231994	0.648507	0.000176811	0.197022	0.152046	0.401661
EC numbers	control vs CRC	4.1.1.47: Tartronate-semialdehyde synthase	0.253646	0.134987	0.372305	0.000378508	0.00429848	0.352111	0.0809634	0.170556	0.242703	0.483736
EC numbers	control vs CRC	5.4.3.2: Lysine 2,3-aminomutase	0.253506	0.0456105	0.461402	0.0201362	0.0466618	0.763836	6.21064e-08	0.754656	0.0181952	0.200155
EC numbers	control vs CRC	2.7.4.23: Ribose 1,5-bisphosphate phosphokinase	0.253398	0.120079	0.386717	0.00104472	0.00640112	0.449589	0.0267462	0.168192	0.351737	0.585253
EC numbers	control vs CRC	1.12.99.6: Hydrogenase (acceptor)	0.253221	0.138235	0.368208	0.000288196	0.00395632	0.325408	0.101772	0.211986	0.241121	0.482243
EC numbers	control vs CRC	2.3.3.9: Malate synthase	0.253017	0.119252	0.386781	0.00108707	0.00647763	0.450287	0.0264834	0.144595	0.363736	0.595574
EC numbers	control vs CRC	1.6.1.1: NAD(P)(+) transhydrogenase (Si-specific)	0.253015	0.124175	0.381855	0.000795542	0.00579471	0.434542	0.0328334	0.159367	0.404604	0.620126
EC numbers	control vs CRC	6.4.1.7: 2-oxoglutarate carboxylase	0.252553	0.0251906	0.479915	0.031771	0.0648883	0.782772	6.58716e-09	0.5592	0.162746	0.409939
EC numbers	control vs CRC	1.21.4.4: Betaine reductase	0.252339	0.0536022	0.451076	0.0162511	0.0395163	0.712871	5.15228e-06	0.176167	0.624669	0.754668
EC numbers	control vs CRC	3.6.3.41: Transferred entry 7.6.2.5	0.251812	0.1056	0.398024	0.00227069	0.00959747	0.551591	0.00406305	0.366319	0.0566657	0.283816
EC numbers	control vs CRC	1.4.99.6: D-arginine dehydrogenase	0.251763	0.104922	0.398604	0.00234844	0.00976052	0.550052	0.00421475	0.100114	0.504692	0.684328
EC numbers	control vs CRC	2.7.1.202: Protein-N(pi)-phosphohistidine--D-fructose phosphotransferase	0.251719	0.11771	0.385728	0.00115071	0.00678231	0.47896	0.0171229	0.190651	0.276751	0.52168
EC numbers	control vs CRC	4.1.2.21: 2-dehydro-3-deoxy-6-phosphogalactonate aldolase	0.251642	0.129911	0.373373	0.000510619	0.00481536	0.367575	0.0700358	0.100508	0.526332	0.695287
EC numbers	control vs CRC	3.1.1.15: L-arabinonolactonase	0.251333	0.0952225	0.407444	0.0110748	0.0297293	0	0.79197
EC numbers	control vs CRC	2.5.1.17: Corrinoid adenosyltransferase	0.250856	0.0308961	0.470817	0.0280777	0.0593158	0.759108	1.02318e-07	0.43307	0.148529	0.401134
EC numbers	control vs CRC	2.6.1.37: 2-aminoethylphosphonate--pyruvate transaminase	0.250652	0.0336795	0.467623	0.0263952	0.0570231	0.775209	1.6974e-08	0.699608	0.0567632	0.283816
EC numbers	control vs CRC	3.1.4.53: 3',5'-cyclic-AMP phosphodiesterase	0.250625	0.113667	0.387583	0.00141999	0.00745752	0.489433	0.0143681	0.178814	0.400859	0.619465
EC numbers	control vs CRC	3.1.21.1: Deoxyribonuclease I	0.249889	0.106348	0.393431	0.00209311	0.00908115	0.527189	0.00701596	0.078555	0.66173	0.781471
EC numbers	control vs CRC	3.1.6.6: Choline-sulfatase	0.249826	0.016506	0.483145	0.0374881	0.0733861	0.795788	1.07599e-09	0.719135	0.00925317	0.190278
EC numbers	control vs CRC	4.1.1.85: 3-dehydro-L-gulonate-6-phosphate decarboxylase	0.24966	0.145868	0.353452	0.000123956	0.00283011	0.172124	0.256479	0.128854	0.465149	0.660254
EC numbers	control vs CRC	3.1.3.97: 3',5'-nucleoside bisphosphate phosphatase	0.249633	0.13792	0.361345	0.000251537	0.00373688	0.352934	0.0803607	0.159815	0.286157	0.531397
EC numbers	control vs CRC	2.1.1.170: 16S rRNA (guanine(527)-N(7))-methyltransferase	0.249295	0.119873	0.378717	0.0009355	0.00624635	0.421538	0.0387558	0.2295	0.264619	0.509284
EC numbers	control vs CRC	2.3.1.n5: transferring)	0.249238	0.117772	0.380704	0.00106687	0.00642126	0.466423	0.0208775	0.16077	0.361744	0.593023
EC numbers	control vs CRC	3.1.1.31: 6-phosphogluconolactonase	0.24893	0.0376244	0.460236	0.0239808	0.05313	0.755893	1.41903e-07	0.596565	0.0437838	0.256823
EC numbers	control vs CRC	3.1.21.7: Deoxyribonuclease V	0.248575	0.127816	0.369333	0.000530043	0.00489219	0.370307	0.0681937	0.125023	0.469609	0.661801
EC numbers	control vs CRC	3.7.1.13: 2-hydroxy-6-oxo-6-(2-aminophenyl)hexa-2,4-dienoate hydrolase	0.248555	0.104228	0.392882	0.00275949	0.0109019	0.516713	0.0156496	0.269815	0.0172309	0.195806
EC numbers	control vs CRC	3.1.3.2: Acid phosphatase	0.248483	0.0428483	0.454118	0.0210991	0.0484276	0.718557	3.44169e-06	0.61895	0.00345381	0.14404
EC numbers	control vs CRC	3.2.1.67: Galacturonan 1,4-alpha-galacturonidase	0.248448	0.114538	0.382359	0.00137059	0.0073282	0.448727	0.0308555	0.234263	0.0149658	0.190278
EC numbers	control vs CRC	5.4.99.19: 16S rRNA pseudouridine(516) synthase	0.248419	0.0897189	0.407119	0.00450909	0.0149316	0.572791	0.00237061	0.109881	0.647113	0.770373
EC numbers	control vs CRC	4.2.1.126: N-acetylmuramic acid 6-phosphate etherase	0.248408	0.080902	0.415914	0.00646074	0.0198903	0.645617	0.000200121	0.60215	0.0447662	0.259001
EC numbers	control vs CRC	1.8.5.7: Glutathionyl-hydroquinone reductase	0.248077	0.132899	0.363255	0.000353346	0.00420413	0.373331	0.0661871	0.174878	0.180054	0.427682
EC numbers	control vs CRC	3.5.1.124: Protein deglycase	0.247998	0.118642	0.377355	0.000972817	0.00626071	0.478514	0.0172477	0.143667	0.385418	0.609839
EC numbers	control vs CRC	2.6.1.88: Methionine transaminase	0.247963	0.128311	0.367615	0.000499464	0.00480978	0.373244	0.0662441	0.123075	0.357165	0.589913
EC numbers	control vs CRC	1.14.14.51: (S)-limonene 6-monooxygenase	0.247939	0.12979	0.366088	0.000446796	0.00457123	0.389017	0.0563137	0.100268	0.531064	0.697243
EC numbers	control vs CRC	1.12.1.2: Hydrogen dehydrogenase	0.247792	0.143913	0.35167	0.000134541	0.0029182	0.182344	0.244956	0.336573	0.0271866	0.221931
EC numbers	control vs CRC	3.1.3.22: Mannitol-1-phosphatase	0.247755	0.118366	0.377145	0.000982827	0.00626071	0.440042	0.0305142	0.179233	0.219122	0.458448
EC numbers	control vs CRC	3.1.3.50: Sorbitol-6-phosphatase	0.247755	0.118366	0.377145	0.000982827	0.00626071	0.440042	0.0305142	0.179233	0.219122	0.458448
EC numbers	control vs CRC	2.7.7.67: CDP-2,3-bis-(O-geranylgeranyl)-sn-glycerol synthase	0.247587	0.0478791	0.447295	0.0192675	0.0448404	0.540388	0.0103591	0.190118	0.149598	0.401134
EC numbers	control vs CRC	2.5.1.41: Phosphoglycerol geranylgeranyltransferase	0.247532	0.0160928	0.478971	0.0382147	0.0744723	0.599613	0.00389548	0.205778	0.177705	0.425306
EC numbers	control vs CRC	2.7.7.70: D-glycero-beta-D-manno-heptose 1-phosphate adenylyltransferase	0.247456	0.110882	0.384029	0.00153599	0.0077372	0.468544	0.0202062	0.598475	0.00565303	0.17394
EC numbers	control vs CRC	2.3.1.40: Acyl-[acyl-carrier-protein]--phospholipid O-acyltransferase	0.247009	0.121278	0.372739	0.000792791	0.00579471	0.4297	0.0349662	0.170627	0.370266	0.599704
EC numbers	control vs CRC	5.1.1.11: Phenylalanine racemase (ATP-hydrolyzing)	0.246827	0.117407	0.376247	0.00101577	0.0063173	0.42837	0.0355671	0.500299	0.0487337	0.269979
EC numbers	control vs CRC	3.2.1.97: Endo-alpha-N-acetylgalactosaminidase	0.246757	0.0995278	0.393987	0.00292929	0.0112653	0.535034	0.00737076	0.190212	0.185232	0.431473
EC numbers	control vs CRC	3.1.4.14: [Acyl-carrier-protein] phosphodiesterase	0.246235	0.105534	0.386936	0.00201097	0.00890164	0.501314	0.0116396	0.122351	0.494881	0.678384
EC numbers	control vs CRC	4.2.2.2: Pectate lyase	0.246231	0.0285829	0.46388	0.0291694	0.060835	0.797331	8.53403e-10	0.655696	0.157617	0.407205
EC numbers	control vs CRC	3.1.1.81: Quorum-quenching N-acyl-homoserine lactonase	0.246187	0.108123	0.38425	0.00174081	0.00812002	0.505369	0.0108	0.276404	0.0951482	0.338802
EC numbers	control vs CRC	2.7.1.184: Sulfofructose kinase	0.24585	0.109987	0.381713	0.00155172	0.0077372	0.483361	0.015924	0.127318	0.444855	0.650595
EC numbers	control vs CRC	1.5.5.2: Proline dehydrogenase	0.245526	0.12095	0.370101	0.000771568	0.00573127	0.386679	0.057728	0.221419	0.344477	0.57925
EC numbers	control vs CRC	2.7.1.1: Hexokinase	0.245454	0.104403	0.386505	0.00279382	0.0109581	0.549573	0.0110696	0.328651	0.203291	0.442369
EC numbers	control vs CRC	2.7.2.2: Carbamate kinase	0.245056	0.108065	0.382048	0.00169813	0.008042	0.474616	0.0183661	0.118421	0.240998	0.482243
EC numbers	control vs CRC	2.1.1.35: tRNA (uracil(54)-C(5))-methyltransferase	0.244875	0.101786	0.387965	0.0023813	0.00983819	0.532727	0.0062371	0.076273	0.667574	0.784919
EC numbers	control vs CRC	3.4.13.9: Xaa-Pro dipeptidase	0.244749	0.0285529	0.460944	0.0290791	0.0607635	0.750651	2.37046e-07	-0.0241528	0.141905	0.394636
EC numbers	control vs CRC	2.7.9.2: Pyruvate, water dikinase	0.244672	0.112687	0.376657	0.00128024	0.00704781	0.497943	0.0123725	0.464789	0.115976	0.36882
EC numbers	control vs CRC	1.1.1.310: (S)-sulfolactate dehydrogenase	0.244382	0.0695083	0.419256	0.0130396	0.0334314	0.172763	0.293629
EC numbers	control vs CRC	2.7.1.130: Tetraacyldisaccharide 4'-kinase	0.244261	0.0230011	0.465521	0.0326854	0.0661948	0.781733	7.53379e-09	0.88717	0.00712262	0.179629
EC numbers	control vs CRC	1.1.3.21: Glycerol-3-phosphate oxidase	0.244122	0.0447479	0.443495	0.0199348	0.0463437	0.671941	9.65396e-05	0.0149126	0.804503	0.875887
EC numbers	control vs CRC	2.7.8.42: Kdo(2)-lipid A phosphoethanolamine 7''-transferase	0.244044	0.129242	0.358846	0.000397961	0.00438161	0.317692	0.108218	0.196459	0.199488	0.440661
EC numbers	control vs CRC	7.3.2.5: ABC-type molybdate transporter	0.24401	0.107392	0.380628	0.0017187	0.00808525	0.514816	0.00901476	0.169203	0.339631	0.577346
EC numbers	control vs CRC	1.10.3.10: Transferred entry 7.1.1.3	0.243729	0.0336824	0.453775	0.0258331	0.0563702	0.797057	8.89515e-10	0.765613	0.0370285	0.242635
EC numbers	control vs CRC	1.1.99.33: Transferred entry 1.17.99.7	0.243596	0.0820242	0.405169	0.00685138	0.0207261	0.382846	0.0857613	0.239729	0.0824193	0.321095
EC numbers	control vs CRC	2.1.1.201: 2-methoxy-6-polyprenyl-1,4-benzoquinol methylase	0.243542	0.130694	0.35639	0.000347009	0.00420413	0.263636	0.158181	0.223055	0.160568	0.407365
EC numbers	control vs CRC	1.21.98.1: Cyclic dehypoxanthinyl futalosine synthase	0.243211	0.13865	0.347772	0.00017189	0.00312492	0.180231	0.247331	0.479856	0.0118473	0.190278
EC numbers	control vs CRC	1.1.1.298: 3-hydroxypropionate dehydrogenase (NADP(+))	0.24312	0.112591	0.373649	0.00123231	0.00693368	0.443576	0.0290815	0.146132	0.404112	0.620126
EC numbers	control vs CRC	7.1.1.3: Ubiquinol oxidase (H(+)-transporting)	0.243093	0.121268	0.364918	0.000694311	0.00549621	0.361241	0.074409	0.123928	0.486548	0.672685
EC numbers	control vs CRC	2.6.1.48: 5-aminovalerate transaminase	0.242983	0.124683	0.361284	0.00120834	0.00691401	0	0.64571	0.175864	0.201806	0.442369
EC numbers	control vs CRC	1.7.2.3: Trimethylamine-N-oxide reductase	0.241921	0.106422	0.37742	0.00172367	0.00808525	0.474041	0.0185353	0.157495	0.344671	0.57925
EC numbers	control vs CRC	2.7.11.5: [Isocitrate dehydrogenase (NADP(+))] kinase	0.241578	0.107852	0.375304	0.00157233	0.00779318	0.468948	0.0200799	0.131303	0.467302	0.661064
EC numbers	control vs CRC	4.1.1.8: Oxalyl-CoA decarboxylase	0.241512	0.102891	0.380133	0.00208066	0.00907906	0.504491	0.010978	0.0855293	0.323364	0.559453
EC numbers	control vs CRC	2.7.7.68: Phosphoenolpyruvate guanylyltransferase	0.241335	0.0630951	0.419574	0.0121422	0.0317306	0.463343	0.0336712	0.207241	0.122833	0.3797
EC numbers	control vs CRC	1.2.1.19: Aminobutyraldehyde dehydrogenase	0.24115	0.111146	0.371154	0.00127383	0.00703238	0.442335	0.0295797	0.143288	0.424227	0.634776
EC numbers	control vs CRC	1.97.1.9: Selenate reductase	0.241043	0.129197	0.352888	0.00035144	0.00420413	0.308324	0.116293	0.33412	0.177738	0.425306
EC numbers	control vs CRC	2.1.1.98: Diphthine synthase	0.240949	0.0248793	0.457019	0.0319941	0.0651599	0.562308	0.00872	0.19742	0.1533	0.401836
EC numbers	control vs CRC	3.2.1.165: Exo-1,4-beta-D-glucosaminidase	0.240865	0.030696	0.451033	0.0274287	0.0583264	0.760118	9.2136e-08	0.501348	0.235166	0.473502
EC numbers	control vs CRC	2.5.1.18: Glutathione transferase	0.240827	0.100774	0.380879	0.00229754	0.00963899	0.522223	0.00777403	0.128423	0.482035	0.668564
EC numbers	control vs CRC	1.16.3.1: Ferroxidase	0.240763	0.0756906	0.405836	0.00718715	0.021502	0.632415	0.000342195	0.056793	0.432422	0.640625
EC numbers	control vs CRC	1.3.5.3: Protoporphyrinogen IX dehydrogenase (menaquinone)	0.240755	0.108245	0.373265	0.00150296	0.0076524	0.491323	0.0139067	0.153354	0.421332	0.63281
EC numbers	control vs CRC	1.1.1.8: Glycerol-3-phosphate dehydrogenase (NAD(+))	0.240754	0.11177	0.369739	0.00121131	0.00691401	0.450755	0.026308	0.156055	0.315331	0.554184
EC numbers	control vs CRC	3.1.2.14: Oleoyl-[acyl-carrier-protein] hydrolase	0.240698	0.0721094	0.409287	0.00821796	0.0236716	0.617034	0.000604841	0.0464947	0.853208	0.908975
EC numbers	control vs CRC	5.4.99.21: 23S rRNA pseudouridine(2604) synthase	0.240675	0.145617	0.335733	7.41637e-05	0.00214481	0.0660212	0.378054	0.173285	0.275565	0.520425
EC numbers	control vs CRC	5.1.3.7: UDP-N-acetylglucosamine 4-epimerase	0.240655	0.091361	0.389948	0.00367744	0.0132278	0.51521	0.00894526	0.359922	0.0395945	0.250598
EC numbers	control vs CRC	7.6.2.2: ABC-type xenobiotic transporter	0.240313	0.12199	0.358635	0.000596055	0.00519242	0.401063	0.049351	0.168449	0.251052	0.493088
EC numbers	control vs CRC	2.1.1.186: 23S rRNA (cytidine(2498)-2'-O)-methyltransferase	0.239982	0.0999712	0.379992	0.00235359	0.00976052	0.515077	0.00896864	0.126268	0.503506	0.684328
EC numbers	control vs CRC	5.4.99.62: D-ribose pyranase	0.239699	0.119095	0.360304	0.000718422	0.0055454	0.35951	0.0756289	-0.0176063	0.80883	0.879163
EC numbers	control vs CRC	2.7.7.58: (2,3-dihydroxybenzoyl)adenylate synthase	0.239436	0.113211	0.36566	0.00106196	0.00642126	0.382997	0.0599957	0.120176	0.576492	0.723652
EC numbers	control vs CRC	1.13.11.74: 2-aminophenol 1,6-dioxygenase	0.239344	0.078142	0.400545	0.00715284	0.0214289	0.526322	0.0133186	0.255311	0.0197494	0.203397
EC numbers	control vs CRC	2.8.4.1: Coenzyme-B sulfoethylthiotransferase	0.239207	0.0616308	0.416784	0.0121683	0.0317452	0.530258	0.0100432	0.225728	0.132267	0.392189
EC numbers	control vs CRC	3.1.2.2: Palmitoyl-CoA hydrolase	0.239054	0.11129	0.366817	0.00118777	0.00688846	0.435738	0.0323196	0.176921	0.33149	0.56794
EC numbers	control vs CRC	1.1.1.251: Galactitol-1-phosphate 5-dehydrogenase	0.238924	0.0954065	0.382442	0.00291894	0.0112454	0.515634	0.00887107	0.0176666	0.853528	0.908975
EC numbers	control vs CRC	4.2.1.130: D-lactate dehydratase	0.238746	0.096022	0.38147	0.00281848	0.0110149	0.584467	0.001711	0.358189	0.0364317	0.242071
EC numbers	control vs CRC	1.7.99.4: Nitrate reductase	0.238595	0.114346	0.362845	0.00095978	0.00626071	0.39101	0.0551246	0.143509	0.417871	0.632133
EC numbers	control vs CRC	2.1.1.174: 23S rRNA (guanine(1835)-N(2))-methyltransferase	0.238341	0.102188	0.374493	0.00200675	0.0089011	0.473803	0.0186055	0.0696847	0.684257	0.794723
EC numbers	control vs CRC	1.3.8.13: Crotonobetainyl-CoA reductase	0.238192	0.115989	0.360394	0.000847323	0.00598646	0.397586	0.0513053	0.161201	0.298489	0.539762
EC numbers	control vs CRC	1.5.1.3: Dihydrofolate reductase	0.238178	-0.0023695	0.478725	0.0520211	0.0945799	0.769063	3.48277e-08	0.189101	0.600319	0.738586
EC numbers	control vs CRC	1.3.1.28: 2,3-dihydro-2,3-dihydroxybenzoate dehydrogenase	0.237948	0.0947449	0.381152	0.00295957	0.0113616	0.514237	0.00911753	0.144159	0.475473	0.665498
EC numbers	control vs CRC	4.4.1.13: Cysteine-S-conjugate beta-lyase	0.237937	0.123875	0.351999	0.000471204	0.00474199	0.311496	0.113529	0.153411	0.363896	0.595574
EC numbers	control vs CRC	4.4.1.17: Holocytochrome-c synthase	0.237599	0.0794496	0.395748	0.00666131	0.0203498	0.509204	0.0176547	0.0345455	0.428388	0.637957
EC numbers	control vs CRC	2.7.1.15: Ribokinase	0.237523	0.0475665	0.42748	0.0176476	0.0418859	0.676632	4.61409e-05	-0.0119577	0.966557	0.975935
EC numbers	control vs CRC	3.2.1.28: Alpha,alpha-trehalase	0.237457	0.0942754	0.380639	0.00300099	0.0114376	0.522872	0.00767165	0.171271	0.342544	0.57925
EC numbers	control vs CRC	4.1.99.3: Deoxyribodipyrimidine photo-lyase	0.237303	0.115856	0.358749	0.000829901	0.00588527	0.374186	0.0656255	0.12444	0.453796	0.654356
EC numbers	control vs CRC	3.4.19.5: Beta-aspartyl-peptidase	0.237296	0.102315	0.372276	0.00194249	0.00877414	0.449438	0.0268034	0.094944	0.601948	0.738586
EC numbers	control vs CRC	2.5.1.64: Transferred entry 2.2.1.9 and 4.2.99.20	0.237195	0.121363	0.353027	0.000554821	0.00497276	0.319089	0.107038	0.146022	0.219536	0.458448
EC numbers	control vs CRC	2.4.2.4: Thymidine phosphorylase	0.236983	0.10792	0.366045	0.00138197	0.00732881	0.442333	0.0295802	0.0574236	0.777601	0.858753
EC numbers	control vs CRC	2.1.1.172: 16S rRNA (guanine(1207)-N(2))-methyltransferase	0.23685	0.106763	0.366937	0.00147817	0.00762002	0.44492	0.0285484	0.0799238	0.617712	0.75275
EC numbers	control vs CRC	4.1.1.98: 4-hydroxy-3-polyprenylbenzoate decarboxylase	0.236727	0.128516	0.344937	0.00030638	0.00403255	0.243477	0.178648	0.121742	0.557398	0.713226
EC numbers	control vs CRC	2.4.1.291: 4-alpha-N-acetylgalactosaminyltransferase	0.236658	0.106697	0.366619	0.00147636	0.00762002	0.428479	0.0355177	0.346555	0.0678713	0.300316
EC numbers	control vs CRC	1.2.1.8: Betaine-aldehyde dehydrogenase	0.236378	0.104984	0.367772	0.0016246	0.00791855	0.441829	0.0297844	0.133743	0.504401	0.684328
EC numbers	control vs CRC	2.4.1.83: Dolichyl-phosphate beta-D-mannosyltransferase	0.236154	0.115746	0.356561	0.000804154	0.00579471	0.3534	0.08002	0.252804	0.0521803	0.273912
EC numbers	control vs CRC	4.2.3.153: (5-formylfuran-3-yl)methyl phosphate synthase	0.235982	0.0236666	0.448297	0.032738	0.0662395	0.504146	0.02771	0.205724	0.160909	0.407365
EC numbers	control vs CRC	5.1.3.29: L-fucose mutarotase	0.235856	0.112435	0.359277	0.00099918	0.0062818	0.384187	0.0592573	0.175797	0.425397	0.634794
EC numbers	control vs CRC	4.1.1.82: Phosphonopyruvate decarboxylase	0.235589	0.0871958	0.383982	0.00409079	0.0138423	0.555204	0.00372336	0.568285	0.132364	0.392189
EC numbers	control vs CRC	4.1.1.12: Aspartate 4-decarboxylase	0.235521	0.0458336	0.425209	0.0183203	0.0431452	0.747399	3.21971e-07	0.700479	0.0423434	0.254722
EC numbers	control vs CRC	3.1.3.81: Diacylglycerol diphosphate phosphatase	0.235327	0.118107	0.352547	0.000659026	0.00533368	0.379131	0.0624311	0.10993	0.404533	0.620126
EC numbers	control vs CRC	1.7.1.15: Nitrite reductase (NADH)	0.235194	0.127723	0.342665	0.000305371	0.00403255	0.272078	0.149876	0.220051	0.0821722	0.321095
EC numbers	control vs CRC	5.2.1.8: Peptidylprolyl isomerase	0.235137	0.0883126	0.381962	0.00384981	0.0135556	0.595884	0.0012162	0.56814	0.0981454	0.344094
EC numbers	control vs CRC	2.3.1.109: Arginine N-succinyltransferase	0.235096	0.107092	0.363099	0.00137927	0.00732881	0.415029	0.0419551	0.114673	0.526733	0.695358
EC numbers	control vs CRC	6.3.2.14: Enterobactin synthase	0.234833	0.117883	0.351784	0.000657886	0.00533368	0.369576	0.0686838	0.166032	0.309762	0.549582
EC numbers	control vs CRC	3.5.4.39: GTP cyclohydrolase IV	0.234827	0.0280846	0.44157	0.0295077	0.0612874	0.534442	0.0143982	0.210031	0.135635	0.394219
EC numbers	control vs CRC	2.7.7.13: Mannose-1-phosphate guanylyltransferase	0.234803	0.072003	0.397604	0.00771395	0.0226408	0.653802	0.000140021	0.451894	0.100054	0.346261
EC numbers	control vs CRC	6.2.1.48: Carnitine--CoA ligase	0.23472	0.123708	0.345731	0.000417702	0.00450562	0.352017	0.0810323	0.143699	0.381221	0.60704
EC numbers	control vs CRC	1.13.11.29: Stizolobate synthase	0.234719	0.118831	0.350606	0.000610512	0.00525476	0.373111	0.0663319	0.230916	0.262493	0.505768
EC numbers	control vs CRC	5.3.1.22: Hydroxypyruvate isomerase	0.234589	0.0946856	0.374492	0.00276945	0.0109019	0.508141	0.0102517	0.161697	0.158431	0.407205
EC numbers	control vs CRC	3.4.13.20: Beta-Ala-His dipeptidase	0.234411	0.0406901	0.428132	0.02095	0.0482032	0.755412	1.48893e-07	0.184199	0.520306	0.692356
EC numbers	control vs CRC	3.6.1.25: Triphosphatase	0.234369	0.121219	0.34752	0.000501729	0.00480978	0.332503	0.0960117	0.244265	0.132343	0.392189
EC numbers	control vs CRC	1.18.1.3: Ferredoxin--NAD(+) reductase	0.234345	0.0882289	0.380462	0.00381057	0.0134831	0.503379	0.0112063	0.205985	0.400374	0.619465
EC numbers	control vs CRC	1.1.1.346: 2,5-didehydrogluconate reductase (2-dehydro-L-gulonate-forming)	0.234316	0.102497	0.366135	0.00178368	0.00830215	0.513956	0.00916763	-9.0543e-05	0.999467	0.999467
EC numbers	control vs CRC	4.1.1.21: Phosphoribosylaminoimidazole carboxylase	0.233807	0.107151	0.360463	0.00132431	0.0072536	0.375101	0.0650274	0.155484	0.430379	0.639674
EC numbers	control vs CRC	1.14.11.17: Taurine dioxygenase	0.233737	0.106285	0.361188	0.00139561	0.00738312	0.434427	0.0328832	0.11333	0.469879	0.661801
EC numbers	control vs CRC	2.1.2.13: UDP-4-amino-4-deoxy-L-arabinose formyltransferase	0.23369	0.106982	0.360398	0.00133398	0.00726983	0.39089	0.0551957	0.11669	0.496114	0.678679
EC numbers	control vs CRC	1.1.1.305: UDP-glucuronic acid oxidase (UDP-4-keto-hexauronic acid decarboxylating)	0.23369	0.106982	0.360398	0.00133398	0.00726983	0.39089	0.0551957	0.11669	0.496114	0.678679
EC numbers	control vs CRC	7.2.1.1: NADH:ubiquinone reductase (Na(+)-transporting)	0.23368	0.0376797	0.429681	0.0225882	0.0510353	0.743262	4.69443e-07	0.849245	0.012471	0.190278
EC numbers	control vs CRC	3.1.3.26: 4-phytase	0.233565	0.114791	0.352339	0.000786389	0.00578196	0.349698	0.0827444	0.182761	0.277727	0.522367
EC numbers	control vs CRC	1.1.1.122: D-threo-aldose 1-dehydrogenase	0.233412	-0.00207336	0.468898	0.051803	0.0944208	0.813602	5.72249e-11	0.581132	0.0171336	0.195806
EC numbers	control vs CRC	4.2.1.149: Crotonobetainyl-CoA hydratase	0.233274	0.132087	0.334462	0.000187247	0.00321522	0.2467	0.17532	0.173574	0.285466	0.531224
EC numbers	control vs CRC	1.8.4.13: L-methionine (S)-S-oxide reductase	0.233118	0.112088	0.354148	0.000935944	0.00624635	0.428915	0.0353202	0.129969	0.329067	0.567215
EC numbers	control vs CRC	1.1.1.135: GDP-6-deoxy-D-talose 4-dehydrogenase	0.232655	0.159698	0.305612	6.02289e-06	0.000693194	0	0.833659	0.370132	0.000474182	0.0729511
EC numbers	control vs CRC	4.4.1.15: D-cysteine desulfhydrase	0.232646	0.118098	0.347195	0.000596087	0.00519242	0.310081	0.114759	0.18024	0.420473	0.63281
EC numbers	control vs CRC	2.3.1.61: Dihydrolipoyllysine-residue succinyltransferase	0.232433	0.111258	0.353608	0.00096869	0.00626071	0.384705	0.0589376	0.159701	0.38933	0.61457
EC numbers	control vs CRC	2.6.1.66: Valine--pyruvate transaminase	0.232225	0.122785	0.341666	0.000404513	0.00440899	0.249006	0.17295	0.19877	0.37999	0.606528
EC numbers	control vs CRC	1.17.1.9: Formate dehydrogenase	0.232065	0.09911	0.365021	0.00205193	0.00899527	0.462373	0.022201	0.125719	0.500014	0.680754
EC numbers	control vs CRC	3.1.3.103: 3-deoxy-D-glycero-D-galacto-nonulopyranosonate 9-phosphatase	0.23203	0.0893172	0.374742	0.00346053	0.0127129	0.549338	0.00428659	0.331684	0.337471	0.574909
EC numbers	control vs CRC	3.1.1.4: Phospholipase A(2)	0.231855	0.109049	0.354662	0.00110381	0.00655938	0.37085	0.0678313	0.0842778	0.639452	0.764438
EC numbers	control vs CRC	2.7.1.198: Protein-N(pi)-phosphohistidine--D-sorbitol phosphotransferase	0.231712	0.111677	0.351746	0.000918852	0.00618941	0.373267	0.0662293	0.0873409	0.448378	0.650595
EC numbers	control vs CRC	3.5.3.23: N-succinylarginine dihydrolase	0.231637	0.0973915	0.365883	0.00223881	0.0095029	0.460592	0.0228004	0.0929653	0.601923	0.738586
EC numbers	control vs CRC	5.3.1.5: Xylose isomerase	0.231601	0.019294	0.443907	0.034503	0.0689107	0.726833	1.84813e-06	0.495644	0.018121	0.200155
EC numbers	control vs CRC	2.6.1.81: Succinylornithine transaminase	0.231561	0.105569	0.357553	0.00137171	0.0073282	0.41594	0.0414977	0.103226	0.514971	0.690472
EC numbers	control vs CRC	1.11.1.7: Peroxidase	0.231288	0.107948	0.354628	0.00302904	0.0115061	0	0.615726	0.173907	0.187634	0.432337
EC numbers	control vs CRC	4.2.99.20: 2-succinyl-6-hydroxy-2,4-cyclohexadiene-1-carboxylate synthase	0.231146	0.0773202	0.384972	0.00592953	0.0185587	0.570313	0.00253332	0.0919211	0.61876	0.75275
EC numbers	control vs CRC	3.1.3.12: Trehalose-phosphatase	0.23101	0.111225	0.350794	0.000926137	0.00621916	0.363423	0.0728861	0.0517809	0.765634	0.84976
EC numbers	control vs CRC	1.3.5.4: Fumarate reductase (quinol)	0.230689	0.100231	0.361147	0.00185717	0.00856565	0.448859	0.027023	0.139095	0.560167	0.715412
EC numbers	control vs CRC	6.5.1.4: RNA 3'-terminal-phosphate cyclase (ATP)	0.230559	0.099754	0.361364	0.00190378	0.00869328	0.454415	0.0249641	0.14446	0.372496	0.601709
EC numbers	control vs CRC	3.11.1.1: Phosphonoacetaldehyde hydrolase	0.230504	0.00165426	0.459353	0.0485632	0.0896456	0.788767	2.94829e-09	0.681959	0.0619511	0.292222
EC numbers	control vs CRC	1.6.5.11: NADH dehydrogenase (quinone)	0.230391	0.0389489	0.421833	0.0215432	0.0491348	0.719251	3.27197e-06	0.739964	0.0160009	0.194563
EC numbers	control vs CRC	3.4.21.102: C-terminal processing peptidase	0.23033	0.0984818	0.362179	0.0020386	0.00898424	0.475465	0.0181185	0.53218	0.00424577	0.156909
EC numbers	control vs CRC	4.1.2.53: 2-keto-3-deoxy-L-rhamnonate aldolase	0.230277	0.10537	0.355185	0.00133822	0.00727469	0.386261	0.0579826	0.0853233	0.577482	0.723652
EC numbers	control vs CRC	1.5.1.42: FMN reductase (NADH)	0.229952	0.106154	0.353749	0.00125984	0.00701204	0.36545	0.0714864	0.13956	0.472804	0.664706
EC numbers	control vs CRC	2.1.1.265: Tellurite methyltransferase	0.229775	0.12368	0.335871	0.000336042	0.00420413	0.244091	0.178012	0.142237	0.24315	0.483881
EC numbers	control vs CRC	2.7.7.76: Molybdenum cofactor cytidylyltransferase	0.229678	0.117757	0.341599	0.000544511	0.00496505	0.290447	0.132414	0.167818	0.306762	0.546353
EC numbers	control vs CRC	2.3.1.174: 3-oxoadipyl-CoA thiolase	0.229642	0.0793329	0.379952	0.00531291	0.0168969	0.536098	0.00579575	0.181907	0.471618	0.663784
EC numbers	control vs CRC	4.1.3.1: Isocitrate lyase	0.229514	0.101634	0.357394	0.00165494	0.00795913	0.427038	0.0361753	0.146273	0.457049	0.655438
EC numbers	control vs CRC	4.2.1.114: Methanogen homoaconitase	0.22946	0.0371498	0.421769	0.0232383	0.0521492	0.517269	0.0155074	0.192952	0.180414	0.427839
EC numbers	control vs CRC	3.6.3.19: Transferred entry 7.5.2.1	0.22927	0.108141	0.350398	0.00108108	0.00645968	0.347061	0.0847141	0.043728	0.827299	0.891486
EC numbers	control vs CRC	6.3.4.23: Formate--phosphoribosylaminoimidazolecarboxamide ligase	0.229135	0.0311443	0.427125	0.026833	0.0575106	0.527926	0.0129545	0.19613	0.1586	0.407205
EC numbers	control vs CRC	2.3.1.46: Homoserine O-succinyltransferase	0.229132	0.0902068	0.368057	0.00312298	0.01176	0.495901	0.0128321	0.0629312	0.72516	0.822506
EC numbers	control vs CRC	2.3.1.n4: 1-acyl-sn-glycerol-3-phosphate acyltransferase	0.229123	0.0985138	0.359733	0.00197443	0.00882714	0.44386	0.0289684	0.166279	0.373534	0.601988
EC numbers	control vs CRC	4.1.3.17: 4-hydroxy-4-methyl-2-oxoglutarate aldolase	0.229108	0.108951	0.349265	0.00101769	0.0063173	0.399775	0.0500692	0.105406	0.51876	0.69168
EC numbers	control vs CRC	3.2.1.n2: Blood group B linear chain alpha-1,3-galactosidase	0.229089	0.0219116	0.436266	0.0324414	0.0658236	0.750647	2.3713e-07	0.67908	0.0826897	0.321095
EC numbers	control vs CRC	1.6.5.3: Transferred entry 7.1.1.2	0.22893	0.0309501	0.426909	0.0262732	0.0568162	0.753395	1.81773e-07	0.616865	0.0067113	0.177212
EC numbers	control vs CRC	4.1.1.18: Lysine decarboxylase	0.228921	0.0831091	0.374733	0.00441853	0.0147217	0.512737	0.00938766	0.105292	0.616248	0.751522
EC numbers	control vs CRC	2.7.7.56: tRNA nucleotidyltransferase	0.228709	0.0934607	0.363958	0.00260238	0.0104917	0.449374	0.0268275	0.0593261	0.694603	0.801672
EC numbers	control vs CRC	3.5.1.105: Chitin disaccharide deacetylase	0.228549	0.11411	0.342988	0.000689245	0.00547609	0.301148	0.122654	0.141163	0.433307	0.641461
EC numbers	control vs CRC	3.6.3.33: Transferred entry 7.6.2.8	0.228411	0.0953685	0.361453	0.00232493	0.00971633	0.453435	0.0253192	0.0428395	0.664452	0.782255
EC numbers	control vs CRC	5.1.99.8: 7,8-dihydroneopterin epimerase	0.228361	0.120024	0.336699	0.000429399	0.00454325	0.250278	0.171648	0.163234	0.311836	0.550461
EC numbers	control vs CRC	2.4.1.293: GalNAc(5)-diNAcBac-PP-undecaprenol beta-1,3-glucosyltransferase	0.228266	0.08857	0.367962	0.00333914	0.0123815	0.454122	0.0250698	0.366947	0.168722	0.418402
EC numbers	control vs CRC	3.2.2.28: Double-stranded uracil-DNA glycosylase	0.228146	0.0911819	0.365111	0.00290669	0.0112382	0.478943	0.0171275	0.117266	0.548533	0.710075
EC numbers	control vs CRC	1.7.1.7: GMP reductase	0.228064	0.0906634	0.365464	0.00298245	0.0114091	0.468896	0.0200961	0.0844211	0.561289	0.71615
EC numbers	control vs CRC	4.1.1.37: Uroporphyrinogen decarboxylase	0.227933	0.0850357	0.37083	0.00395909	0.0136739	0.52576	0.00722826	0.216699	0.394822	0.61766
EC numbers	control vs CRC	5.3.1.31: Sulfoquinovose isomerase	0.227782	0.0854356	0.370128	0.00387155	0.013588	0.497637	0.0124406	0.128265	0.498563	0.679704
EC numbers	control vs CRC	7.6.2.7: ABC-type taurine transporter	0.227735	0.122524	0.332946	0.00033773	0.00420413	0.217912	0.205718	0.123185	0.306309	0.546353
EC numbers	control vs CRC	3.4.21.50: Lysyl endopeptidase	0.227731	0.0847	0.370762	0.00629517	0.0194782	0.0610764	0.384353
EC numbers	control vs CRC	2.7.8.28: Phosphoenolpyruvate transferase	0.227593	0.0507608	0.404425	0.0159181	0.0389249	0.457	0.0364201	0.199926	0.125179	0.385473
EC numbers	control vs CRC	2.7.1.208: Protein-N(pi)-phosphohistidine--maltose phosphotransferase	0.227271	0.116343	0.338198	0.000552282	0.00497276	0.273921	0.148086	0.13443	0.390131	0.614887
EC numbers	control vs CRC	3.1.3.6: 3'-nucleotidase	0.227123	0.096944	0.357303	0.00205858	0.00900215	0.427275	0.0360668	0.0124743	0.930239	0.956052
EC numbers	control vs CRC	7.6.2.5: ABC-type heme transporter	0.226753	0.130135	0.32337	0.000157655	0.00305316	0.190131	0.236241	0.125369	0.343287	0.57925
EC numbers	control vs CRC	4.2.2.n2: Peptidoglycan lytic endotransglycosylase	0.226732	0.0842408	0.369222	0.00402686	0.0137331	0.474738	0.0183304	0.124269	0.495821	0.678679
EC numbers	control vs CRC	3.4.11.23: PepB aminopeptidase	0.226731	0.107846	0.345617	0.00101593	0.0063173	0.357069	0.0773672	0.113944	0.507662	0.686493
EC numbers	control vs CRC	3.2.1.187: (Ara-f)(3)-Hyp beta-L-arabinobiosidase	0.226653	0.10462	0.348685	0.00126081	0.00701204	0.481786	0.0163461	0.219139	0.384823	0.609537
EC numbers	control vs CRC	4.1.3.44: tRNA 4-demethylwyosine synthase (AdoMet-dependent)	0.22648	0.0480734	0.404887	0.0174593	0.0417061	0.446552	0.0470793	0.201051	0.142069	0.394636
EC numbers	control vs CRC	2.5.1.141: Heme o synthase	0.226363	0.0981242	0.354601	0.0018827	0.00863334	0.428897	0.0353283	0.121381	0.558278	0.713454
EC numbers	control vs CRC	1.1.5.4: Malate dehydrogenase (quinone)	0.22632	0.101609	0.351031	0.00151694	0.0077055	0.396812	0.0517461	0.122752	0.504344	0.684328
EC numbers	control vs CRC	5.1.2.3: 3-hydroxybutyryl-CoA epimerase	0.226206	0.104254	0.348158	0.00127419	0.00703238	0.371687	0.067274	0.109306	0.554522	0.711633
EC numbers	control vs CRC	1.2.1.16: Succinate-semialdehyde dehydrogenase (NAD(P)(+))	0.226205	0.0983319	0.354078	0.00185166	0.00856341	0.439311	0.0308163	0.0982346	0.50981	0.687224
EC numbers	control vs CRC	1.4.1.4: Glutamate dehydrogenase (NADP(+))	0.22593	0.111126	0.340733	0.00078135	0.00576445	0.322887	0.103858	0.233457	0.330607	0.567658
EC numbers	control vs CRC	1.2.1.88: L-glutamate gamma-semialdehyde dehydrogenase	0.225858	0.0794009	0.372315	0.00499013	0.0160826	0.514581	0.00905634	0.0843659	0.517251	0.69135
EC numbers	control vs CRC	6.3.2.12: Dihydrofolate synthase	0.225755	-0.00217565	0.453687	0.0519574	0.0945799	0.729953	1.44543e-06	-0.189835	0.174842	0.424836
EC numbers	control vs CRC	3.1.27.6: Transferred entry 4.6.1.21	0.225717	0.0880073	0.363426	0.00326603	0.0121719	0.500019	0.0119175	0.100371	0.595717	0.735908
EC numbers	control vs CRC	3.1.3.70: Mannosyl-3-phosphoglycerate phosphatase	0.225396	0.105287	0.345504	0.00115959	0.00680031	0.389038	0.0563014	0.134012	0.367714	0.598395
EC numbers	control vs CRC	7.2.2.8: P-type Cu(+) transporter	0.225272	0.120809	0.329735	0.000349461	0.00420413	0.308943	0.115752	0.201024	0.172747	0.422825
EC numbers	control vs CRC	1.2.1.21: Glycolaldehyde dehydrogenase	0.225264	0.100303	0.350224	0.00159879	0.00789575	0.415436	0.0417502	0.13059	0.515382	0.690472
EC numbers	control vs CRC	5.3.3.8: Delta(3)-Delta(2)-enoyl-CoA isomerase	0.225257	0.0995751	0.35094	0.0016729	0.00800998	0.405455	0.0469465	0.096909	0.602365	0.738645
EC numbers	control vs CRC	1.2.1.22: Lactaldehyde dehydrogenase	0.225143	0.0467834	0.403503	0.0167744	0.0405163	0.660278	0.000104031	0.366012	0.0544348	0.277729
EC numbers	control vs CRC	2.7.1.194: Protein-N(pi)-phosphohistidine--L-ascorbate phosphotransferase	0.225108	0.102852	0.347364	0.00135168	0.00730532	0.352252	0.0808596	0.0820441	0.676614	0.790455
EC numbers	control vs CRC	1.3.7.11: 2,3-bis-O-geranylgeranyl-sn-glycero-phospholipid reductase	0.224974	0.0713701	0.378577	0.00775862	0.0227105	0.360636	0.0942666	0.197551	0.133008	0.393515
EC numbers	control vs CRC	7.2.4.1: Carboxybiotin decarboxylase	0.224948	0.0779141	0.371981	0.00526418	0.0167912	0.494109	0.0132455	0.351767	0.0083321	0.190278
EC numbers	control vs CRC	2.1.1.200: tRNA (cytidine(32)/uridine(32)-2'-O)-methyltransferase	0.22471	0.0919404	0.35748	0.00258594	0.0104873	0.458726	0.0234402	0.110258	0.564779	0.718091
EC numbers	control vs CRC	4.1.2.57: Sulfofructosephosphate aldolase	0.224365	0.0905613	0.358168	0.00276911	0.0109019	0.457535	0.0238549	0.108095	0.54202	0.704837
EC numbers	control vs CRC	1.7.1.4: Nitrite reductase (NAD(P)H)	0.224257	0.0833608	0.365153	0.00401905	0.0137281	0.491783	0.0137958	0.148138	0.476725	0.665817
EC numbers	control vs CRC	1.3.1.84: Acrylyl-CoA reductase (NADPH)	0.22412	0.106556	0.341685	0.00101939	0.0063173	0.347343	0.0845021	0.148662	0.202588	0.442369
EC numbers	control vs CRC	2.1.1.206: tRNA (cytidine(56)-2'-O)-methyltransferase	0.224026	0.033709	0.414342	0.0251013	0.055106	0.485053	0.0298142	0.182948	0.185531	0.431473
EC numbers	control vs CRC	4.1.2.42: D-threonine aldolase	0.223957	0.115441	0.332472	0.000518024	0.00484307	0.230155	0.192614	0.300299	0.0830463	0.321095
EC numbers	control vs CRC	2.3.1.122: Trehalose O-mycolyltransferase	0.223765	0.13838	0.309149	0.000163987	0.00309009	0	0.899919	0.237862	0.0314341	0.232252
EC numbers	control vs CRC	3.6.1.67: Dihydroneopterin triphosphate diphosphatase	0.223631	0.111253	0.33601	0.000710753	0.00552553	0.337632	0.0919502	0.117007	0.251409	0.493088
EC numbers	control vs CRC	2.7.11.32: [Pyruvate, phosphate dikinase] kinase	0.223593	0.0389631	0.408223	0.0208625	0.0481391	0.674843	5.06678e-05	0.0610452	0.784042	0.861741
EC numbers	control vs CRC	2.7.4.27: ([Pyruvate, phosphate dikinase] phosphate) phosphotransferase	0.223593	0.0389631	0.408223	0.0208625	0.0481391	0.674843	5.06678e-05	0.0610452	0.784042	0.861741
EC numbers	control vs CRC	2.7.1.58: 2-dehydro-3-deoxygalactonokinase	0.223542	0.0951242	0.35196	0.00209444	0.00908115	0.409885	0.0445942	0.0949004	0.577276	0.723652
EC numbers	control vs CRC	1.6.5.2: NAD(P)H dehydrogenase (quinone)	0.22349	0.0874029	0.359578	0.00322099	0.0120454	0.46475	0.0214175	-0.000577158	0.996654	0.997652
EC numbers	control vs CRC	1.1.1.329: 2-deoxy-scyllo-inosamine dehydrogenase	0.222869	0.116897	0.328841	0.000859657	0.00599845	0	0.678379	0.153437	0.254294	0.496103
EC numbers	control vs CRC	3.4.21.107: Peptidase Do	0.222815	0.0962339	0.349395	0.00192346	0.00876467	0.396784	0.0517625	0.0748572	0.486749	0.672685
EC numbers	control vs CRC	1.8.1.2: Assimilatory sulfite reductase (NADPH)	0.222653	0.095171	0.350136	0.00204206	0.00898424	0.41544	0.0417482	0.120285	0.537779	0.702238
EC numbers	control vs CRC	3.1.3.82: D-glycero-beta-D-manno-heptose 1,7-bisphosphate 7-phosphatase	0.222304	0.0851391	0.359468	0.00353933	0.012921	0.45018	0.0265234	0.0415921	0.82056	0.886134
EC numbers	control vs CRC	1.16.1.9: Ferric-chelate reductase (NADPH)	0.222189	0.101571	0.342806	0.00134694	0.0073038	0.377849	0.0632502	0.112408	0.523361	0.693685
EC numbers	control vs CRC	4.2.2.n1: Peptidoglycan lytic exotransglycosylase	0.222038	0.0866517	0.357425	0.00325247	0.0121422	0.476601	0.0177906	0.123343	0.575977	0.723652
EC numbers	control vs CRC	2.8.1.12: Molybdopterin synthase	0.22196	0.0719025	0.372017	0.00656902	0.0200962	0.559578	0.00334178	0.143638	0.464763	0.660174
EC numbers	control vs CRC	2.3.1.267: [Ribosomal protein S5]-alanine N-acetyltransferase	0.221674	0.0897977	0.353551	0.00271994	0.010805	0.431181	0.0343048	0.116192	0.551076	0.711525
EC numbers	control vs CRC	1.14.12.17: Nitric oxide dioxygenase	0.221489	0.111311	0.331667	0.000651398	0.00533368	0.256444	0.165384	0.132009	0.448215	0.650595
EC numbers	control vs CRC	3.5.4.1: Cytosine deaminase	0.22138	0.084179	0.358581	0.00365196	0.013158	0.480217	0.0167743	-0.0452939	0.70638	0.809627
EC numbers	control vs CRC	2.1.1.86: Tetrahydromethanopterin S-methyltransferase	0.221194	0.0599024	0.382485	0.0109998	0.0295645	0.477534	0.0239216	0.1936	0.135438	0.394219
EC numbers	control vs CRC	2.7.1.197: Protein-N(pi)-phosphohistidine--D-mannitol phosphotransferase	0.221103	0.112541	0.329665	0.000581795	0.00515533	0.245553	0.176502	0.126195	0.452587	0.653193
EC numbers	control vs CRC	2.4.1.180: Lipopolysaccharide N-acetylmannosaminouronosyltransferase	0.220957	0.117176	0.324738	0.000392456	0.00436398	0.171594	0.257079	0.118396	0.515471	0.690472
EC numbers	control vs CRC	2.7.1.73: Inosine kinase	0.220929	0.0995048	0.342353	0.00148606	0.00762002	0.373944	0.0657844	0.140468	0.45609	0.655438
EC numbers	control vs CRC	1.1.5.2: Quinoprotein glucose dehydrogenase (PQQ, quinone)	0.22089	0.0994214	0.34236	0.00149249	0.00763491	0.381366	0.0610164	0.108659	0.553204	0.711633
EC numbers	control vs CRC	2.7.11.33: [Pyruvate, water dikinase] kinase	0.220564	0.0710173	0.37011	0.00669283	0.0203601	0.531631	0.00638576	0.0504126	0.784773	0.861741
EC numbers	control vs CRC	2.7.4.28: ([Pyruvate, water dikinase] phosphate) phosphotransferase	0.220564	0.0710173	0.37011	0.00669283	0.0203601	0.531631	0.00638576	0.0504126	0.784773	0.861741
EC numbers	control vs CRC	3.2.2.4: AMP nucleosidase	0.220561	0.0244672	0.416654	0.029977	0.061983	0.674796	5.07932e-05	0.417319	0.0238325	0.214966
EC numbers	control vs CRC	1.1.99.1: Choline dehydrogenase	0.220413	0.0835787	0.357246	0.00369601	0.0132497	0.478755	0.0171802	0.0785564	0.699695	0.804709
EC numbers	control vs CRC	6.3.4.22: tRNA(Ile)(2)-agmatinylcytidine synthase	0.220258	0.00427398	0.436241	0.0463313	0.0865569	0.563417	0.00853388	0.209108	0.152551	0.401675
EC numbers	control vs CRC	2.8.3.21: L-carnitine CoA-transferase	0.220108	0.0937417	0.346474	0.00208454	0.00907906	0.423507	0.0378191	0.174043	0.258526	0.501629
EC numbers	control vs CRC	3.1.1.32: Phospholipase A(1)	0.219776	0.0892443	0.350307	0.00268708	0.0107335	0.429125	0.0352252	0.135544	0.462237	0.657617
EC numbers	control vs CRC	6.2.1.20: Long-chain-fatty-acid--[acyl-carrier-protein] ligase	0.21949	0.087997	0.350984	0.0028628	0.011148	0.459397	0.0232089	0.127391	0.519727	0.692047
EC numbers	control vs CRC	3.1.1.45: Carboxymethylenebutenolidase	0.219451	0.0918323	0.347069	0.00229712	0.00963899	0.43412	0.033016	0.106955	0.571386	0.720697
EC numbers	control vs CRC	1.2.1.3: Aldehyde dehydrogenase (NAD(+))	0.219382	0.0793965	0.359368	0.00447296	0.0148346	0.520694	0.00801911	0.216606	0.418472	0.632133
EC numbers	control vs CRC	3.6.1.26: CDP-diacylglycerol diphosphatase	0.219357	0.0945162	0.344198	0.00195019	0.00877414	0.408484	0.0453301	0.0932348	0.636283	0.763182
EC numbers	control vs CRC	1.4.1.24: 3-dehydroquinate synthase II	0.219013	0.00706486	0.430962	0.0439704	0.0832358	0.548103	0.0113667	0.210223	0.141599	0.394636
EC numbers	control vs CRC	3.6.1.9: Nucleotide diphosphatase	0.218778	0.0940373	0.343518	0.00197787	0.00882714	0.388581	0.0565764	0.0891465	0.587569	0.728541
EC numbers	control vs CRC	4.2.1.40: Glucarate dehydratase	0.218702	0.0818506	0.355553	0.00390722	0.0136032	0.459862	0.0230493	0.0552745	0.811172	0.879319
EC numbers	control vs CRC	2.4.1.15: Alpha,alpha-trehalose-phosphate synthase (UDP-forming)	0.218137	0.0860649	0.35021	0.00309135	0.0116611	0.464037	0.0216505	0.121608	0.519382	0.692047
EC numbers	control vs CRC	2.4.2.48: tRNA-guanine(15) transglycosylase	0.218088	0.0680357	0.36814	0.00811897	0.0235	0.447582	0.0407479	0.197531	0.158931	0.407205
EC numbers	control vs CRC	5.1.3.22: L-ribulose-5-phosphate 3-epimerase	0.218036	0.0826156	0.353457	0.00370795	0.0132497	0.457283	0.0239432	-0.0421292	0.204391	0.443845
EC numbers	control vs CRC	3.5.4.10: IMP cyclohydrolase	0.217931	0.0339758	0.401887	0.0233192	0.0521492	0.695397	1.59896e-05	0.362861	0.266325	0.5102
EC numbers	control vs CRC	5.4.99.29: 23S rRNA pseudouridine(746) synthase	0.217898	0.116495	0.319301	0.000360937	0.00420899	0.143728	0.288863	0.0963701	0.580651	0.723826
EC numbers	control vs CRC	1.8.1.7: Glutathione-disulfide reductase	0.21788	0.0612983	0.374462	0.00961814	0.0267458	0.594933	0.00125242	-0.100461	0.456877	0.655438
EC numbers	control vs CRC	2.3.1.118: N-hydroxyarylamine O-acetyltransferase	0.217302	0.0688651	0.36574	0.00701993	0.0210889	0.522593	0.00771551	0.086821	0.645056	0.768381
EC numbers	control vs CRC	3.2.1.51: Alpha-L-fucosidase	0.21714	0.0239074	0.410372	0.0301084	0.0621361	0.744256	4.2929e-07	0.423376	0.299568	0.539762
EC numbers	control vs CRC	3.6.1.12: dCTP diphosphatase	0.216992	0.105934	0.328049	0.000830287	0.00588527	0.25883	0.162981	0.0958479	0.48919	0.674745
EC numbers	control vs CRC	2.3.1.210: dTDP-4-amino-4,6-dideoxy-D-galactose acyltransferase	0.216935	0.0850499	0.34882	0.00318424	0.0119285	0.445742	0.0282257	0.0948088	0.627191	0.756107
EC numbers	control vs CRC	1.1.1.274: 2,5-didehydrogluconate reductase (2-dehydro-D-gluconate-forming)	0.216913	0.0706297	0.363197	0.00646503	0.0198903	0.541671	0.00511835	-0.0184491	0.916122	0.947876
EC numbers	control vs CRC	2.8.3.8: Acetate CoA-transferase	0.216817	0.0660239	0.36761	0.00786414	0.0229883	0.517876	0.00848571	-0.024718	0.561586	0.71615
EC numbers	control vs CRC	3.5.4.27: Methenyltetrahydromethanopterin cyclohydrolase	0.216638	0.0309274	0.402349	0.0261654	0.0567528	0.472112	0.0350915	0.203211	0.141514	0.394636
EC numbers	control vs CRC	3.4.24.84: Ste24 endopeptidase	0.216536	0.0808117	0.35226	0.00395342	0.0136739	0.448607	0.0271189	0.188322	0.13492	0.394219
EC numbers	control vs CRC	3.5.4.43: Hydroxydechloroatrazine ethylaminohydrolase	0.216437	0.0541238	0.378751	0.0123603	0.0321457	0.610308	0.00076289	0.370669	0.00323654	0.14404
EC numbers	control vs CRC	3.5.1.102: deformylase	0.216421	0.0214739	0.411369	0.0326238	0.0661317	0.499737	0.0244632	0.206923	0.101822	0.347761
EC numbers	control vs CRC	1.7.5.1: Nitrate reductase (quinone)	0.216312	0.112679	0.319944	0.00046869	0.00474199	0.177829	0.250036	0.10803	0.523386	0.693685
EC numbers	control vs CRC	3.5.4.13: dCTP deaminase	0.21624	0.0884028	0.344078	0.00259674	0.0104885	0.398521	0.0507751	0.105375	0.462305	0.657617
EC numbers	control vs CRC	4.3.2.7: Glutathione-specific gamma-glutamylcyclotransferase	0.216078	0.0745938	0.357563	0.00532628	0.0169146	0.4836	0.0158607	0.143577	0.48736	0.672685
EC numbers	control vs CRC	1.1.1.60: 2-hydroxy-3-oxopropionate reductase	0.215851	0.0782582	0.353445	0.004442	0.0147771	0.468604	0.0201872	0.0380828	0.846163	0.904504
EC numbers	control vs CRC	4.1.1.104: 3-dehydro-4-phosphotetronate decarboxylase	0.215797	0.113593	0.318002	0.000422963	0.00451381	0.171445	0.257248	0.121297	0.185349	0.431473
EC numbers	control vs CRC	4.3.99.3: 7-carboxy-7-deazaguanine synthase	0.215673	0.0134424	0.417903	0.0381522	0.0744723	0.783699	5.83556e-09	0.846042	0.0939296	0.33727
EC numbers	control vs CRC	2.5.1.89: diphosphate specific)	0.21543	0.0058651	0.424996	0.0448881	0.0844425	0.539433	0.0132329	0.198522	0.15965	0.407205
EC numbers	control vs CRC	3.5.1.86: Mandelamide amidase	0.215066	0.0709385	0.359194	0.00727808	0.0217141	0.38523	0.0840997	0.386927	0.0645433	0.298581
EC numbers	control vs CRC	3.2.1.3: Glucan 1,4-alpha-glucosidase	0.21496	0.0438499	0.38607	0.0172119	0.0413429	0.696293	1.51421e-05	0.489412	0.169051	0.418402
EC numbers	control vs CRC	2.6.1.85: Aminodeoxychorismate synthase	0.214913	0.0468103	0.383015	0.015654	0.0384526	0.61834	0.000577529	0.334646	0.119575	0.37309
EC numbers	control vs CRC	5.3.2.2: Oxaloacetate tautomerase	0.214583	0.0769094	0.352257	0.00464314	0.01519	0.461307	0.0225585	0.0887442	0.637691	0.764159
EC numbers	control vs CRC	2.6.1.13: Ornithine aminotransferase	0.214024	0.00332872	0.424719	0.0469093	0.087037	0.741073	5.69907e-07	0.543251	0.0160514	0.194563
EC numbers	control vs CRC	4.1.1.112: Oxaloacetate decarboxylase	0.213903	0.0870671	0.340739	0.00265494	0.0106838	0.427438	0.0359919	0.0773895	0.598284	0.737636
EC numbers	control vs CRC	5.3.3.6: Methylitaconate Delta-isomerase	0.213857	0.0845004	0.343214	0.00306996	0.0116208	0.428431	0.0355395	0.0864075	0.594842	0.735735
EC numbers	control vs CRC	3.5.1.104: Peptidoglycan-N-acetylglucosamine deacetylase	0.213781	0.00280705	0.424756	0.0473851	0.0877696	0.798196	7.48103e-10	0.745971	0.0537904	0.277729
EC numbers	control vs CRC	1.1.1.44: Phosphogluconate dehydrogenase (NADP(+)-dependent, decarboxylating)	0.213756	0.0378426	0.389669	0.0205042	0.0474133	0.726	1.97117e-06	0.369933	0.229601	0.471394
EC numbers	control vs CRC	3.5.4.42: N-isopropylammelide isopropylaminohydrolase	0.213584	0.0933557	0.333813	0.00179206	0.00832328	0.350961	0.0818094	0.124679	0.450349	0.651735
EC numbers	control vs CRC	1.6.99.3: NADH dehydrogenase	0.213547	0.0204897	0.406604	0.0323917	0.0657842	0.655136	0.000131851	0.160602	0.0544257	0.277729
EC numbers	control vs CRC	4.3.1.15: Diaminopropionate ammonia-lyase	0.213095	0.047534	0.378656	0.0150849	0.037479	0.585268	0.0016718	-0.108324	0.237273	0.475498
EC numbers	control vs CRC	3.2.1.14: Chitinase	0.212972	0.054721	0.371223	0.01172	0.0310008	0.638461	0.000269214	0.280277	0.139948	0.394219
EC numbers	control vs CRC	3.1.7.2: Guanosine-3',5'-bis(diphosphate) 3'-diphosphatase	0.212572	0.0256359	0.399507	0.0284704	0.0598597	0.691681	1.99589e-05	-0.123824	0.196495	0.438706
EC numbers	control vs CRC	3.1.3.45: 3-deoxy-manno-octulosonate-8-phosphatase	0.212513	0.0811889	0.343837	0.00357783	0.0129771	0.453001	0.0254779	0.333911	0.166613	0.416533
EC numbers	control vs CRC	1.1.99.38: 2-deoxy-scyllo-inosamine dehydrogenase (AdoMet-dependent)	0.212499	0.0813597	0.343638	0.00414212	0.0139875	0.337995	0.111895	0.376935	0.00685782	0.177212
EC numbers	control vs CRC	2.1.1.196: Cobalt-precorrin-6B (C(15))-methyltransferase (decarboxylating)	0.212423	0.0427121	0.382135	0.0187253	0.0440454	0.407722	0.0692151	0.185204	0.165123	0.413841
EC numbers	control vs CRC	3.5.1.96: Succinylglutamate desuccinylase	0.212082	0.0874126	0.336752	0.00248973	0.0102471	0.395286	0.0526224	0.0620441	0.717497	0.817423
EC numbers	control vs CRC	3.1.3.10: Glucose-1-phosphatase	0.212064	0.0913964	0.332732	0.00194741	0.00877414	0.367631	0.0699973	0.134886	0.449147	0.650595
EC numbers	control vs CRC	1.1.98.6: Ribonucleoside-triphosphate reductase (formate)	0.21188	0.0778977	0.345862	0.00420315	0.0140906	0.445747	0.0282235	0.0969385	0.639229	0.764438
EC numbers	control vs CRC	3.7.1.19: 2,6-dihydroxypseudooxynicotine hydrolase	0.211826	0.0187407	0.404912	0.0363222	0.0716039	0.118216	0.339317
EC numbers	control vs CRC	3.1.4.4: Phospholipase D	0.211768	0.147587	0.275949	5.53487e-06	0.000693194	0	0.941654	0.0829666	0.138385	0.394219
EC numbers	control vs CRC	1.14.11.47: [50S ribosomal protein L16]-arginine 3-hydroxylase	0.211708	0.0831162	0.340299	0.0031637	0.0118721	0.424445	0.0373781	0.119569	0.460858	0.657617
EC numbers	control vs CRC	6.3.2.38: N(2)-citryl-N(6)-acetyl-N(6)-hydroxylysine synthase	0.211629	0.107675	0.315583	0.000583936	0.00515533	0.213012	0.211027	0.0522133	0.681177	0.792141
EC numbers	control vs CRC	3.3.2.1: Isochorismatase	0.211624	0.0948472	0.328401	0.00153386	0.0077372	0.347216	0.0845976	0.0187639	0.837819	0.898948
EC numbers	control vs CRC	3.2.2.8: Ribosylpyrimidine nucleosidase	0.21158	0.0865314	0.33663	0.0025916	0.0104873	0.467937	0.0203967	0.0957306	0.180548	0.427839
EC numbers	control vs CRC	1.1.1.127: 2-dehydro-3-deoxy-D-gluconate 5-dehydrogenase	0.211095	0.0958954	0.326294	0.00140471	0.00739516	0.348185	0.083871	0.246196	0.0777771	0.316167
EC numbers	control vs CRC	1.18.1.2: Ferredoxin--NADP(+) reductase	0.210793	0.073715	0.347872	0.00508668	0.0163695	0.469657	0.0198599	0.144263	0.386965	0.611802
EC numbers	control vs CRC	2.5.1.147: 5-amino-6-(D-ribitylamino)uracil--L-tyrosine 4-hydroxyphenyl transferase	0.210729	0.0257323	0.395726	0.0291346	0.0608209	0.47014	0.0359425	0.206551	0.107107	0.354594
EC numbers	control vs CRC	1.14.14.5: Alkanesulfonate monooxygenase	0.210465	0.0816414	0.339288	0.00334311	0.0123815	0.432862	0.033564	0.13716	0.431059	0.639674
EC numbers	control vs CRC	2.8.3.19: CoA:oxalate CoA-transferase	0.210456	0.111338	0.309573	0.000402184	0.00440574	0.163685	0.266055	0.164346	0.298389	0.539762
EC numbers	control vs CRC	1.2.1.79: Succinate-semialdehyde dehydrogenase (NADP(+))	0.209776	0.0763415	0.34321	0.00437715	0.0146287	0.491271	0.0139191	0.0933759	0.511026	0.687324
EC numbers	control vs CRC	2.3.1.193: tRNA(Met) cytidine acetyltransferase	0.209719	0.074478	0.344959	0.00480685	0.0156313	0.476464	0.0178299	0.0844628	0.598592	0.737636
EC numbers	control vs CRC	3.5.1.94: Gamma-glutamyl-gamma-aminobutyrate hydrolase	0.209596	0.0410668	0.378126	0.018161	0.0428165	0.615376	0.000641039	0.0398539	0.835148	0.896562
EC numbers	control vs CRC	2.7.1.60: N-acylmannosamine kinase	0.20937	0.0746091	0.344131	0.0047456	0.0155018	0.449066	0.0269444	0.108253	0.550088	0.711157
EC numbers	control vs CRC	5.1.3.6: UDP-glucuronate 4-epimerase	0.209295	0.112727	0.305863	0.000376175	0.00429848	0.0888498	0.353655	0.256044	0.0314391	0.232252
EC numbers	control vs CRC	4.99.1.1: Protoporphyrin ferrochelatase	0.209088	0.061253	0.356923	0.00871017	0.0247606	0.510175	0.00986254	-0.0769276	0.553452	0.711633
EC numbers	control vs CRC	1.13.11.4: Gentisate 1,2-dioxygenase	0.209018	0.0346606	0.383375	0.024507	0.0540201	0.355554	0.133675	0.271474	0.19676	0.438706
EC numbers	control vs CRC	2.5.1.108: 2-(3-amino-3-carboxypropyl)histidine synthase	0.208935	0.00446755	0.413402	0.0458551	0.0858151	0.627022	0.000891313	0.193446	0.151173	0.401661
EC numbers	control vs CRC	2.5.1.30: Heptaprenyl diphosphate synthase	0.208896	0.0942002	0.323592	0.00147433	0.00762002	0.32413	0.102826	0.114596	0.149685	0.401134
EC numbers	control vs CRC	7.3.2.3: ABC-type sulfate transporter	0.208886	0.108417	0.309355	0.000485295	0.00480978	0.136445	0.297228	0.109691	0.310328	0.549582
EC numbers	control vs CRC	1.2.1.71: Succinylglutamate-semialdehyde dehydrogenase	0.208749	0.0749276	0.34257	0.00461736	0.0151514	0.454068	0.0250895	0.105557	0.572757	0.721293
EC numbers	control vs CRC	2.3.1.243: Lauroyl-Kdo(2)-lipid IV(A) myristoyltransferase	0.208634	0.0532983	0.36397	0.0118558	0.0312837	0.581459	0.00186494	0.115433	0.597771	0.737534
EC numbers	control vs CRC	4.1.2.25: Dihydroneopterin aldolase	0.208601	0.106119	0.311083	0.000584699	0.00515533	0.167825	0.26135	0.270353	0.145023	0.398415
EC numbers	control vs CRC	2.3.1.242: Kdo(2)-lipid IV(A) palmitoleoyltransferase	0.208529	0.082763	0.334295	0.00300572	0.0114376	0.385143	0.0586677	0.056236	0.74259	0.83355
EC numbers	control vs CRC	2.7.2.15: Propionate kinase	0.208468	0.1054	0.311536	0.000617844	0.00529522	0.192893	0.233165	0.0882002	0.599021	0.737711
EC numbers	control vs CRC	2.6.1.53: Transferred entry 1.4.1.13	0.208359	0.103735	0.312982	0.000706083	0.00550897	0.228876	0.193972	0.175952	0.114738	0.365991
EC numbers	control vs CRC	3.6.1.40: Guanosine-5'-triphosphate,3'-diphosphate diphosphatase	0.208183	0.077235	0.339132	0.00405141	0.0137734	0.460591	0.0228008	-0.0207132	0.685814	0.795608
EC numbers	control vs CRC	1.14.13.59: L-lysine N(6)-monooxygenase (NADPH)	0.207714	0.093585	0.321843	0.00148276	0.00762002	0.312944	0.112278	0.0776888	0.668189	0.785181
EC numbers	control vs CRC	3.5.1.n3: 4-deoxy-4-formamido-L-arabinose-phosphoundecaprenol deformylase	0.207652	0.0959481	0.319356	0.00125186	0.00701204	0.260024	0.161784	0.100369	0.556206	0.712628
EC numbers	control vs CRC	6.3.2.3: Glutathione synthase	0.207526	0.0624039	0.352648	0.00813669	0.0235	0.537448	0.00562585	-0.0373394	0.717353	0.817423
EC numbers	control vs CRC	3.2.1.196: Limit dextrin alpha-1,6-maltotetraose-hydrolase	0.207513	0.066609	0.348418	0.00675612	0.0204951	0.475015	0.0182495	0.106018	0.618432	0.75275
EC numbers	control vs CRC	4.2.1.147: 5,6,7,8-tetrahydromethanopterin hydro-lyase	0.207174	-0.000323852	0.414671	0.0503009	0.0919146	0.538826	0.013371	0.204873	0.152729	0.401675
EC numbers	control vs CRC	1.2.4.1: Pyruvate dehydrogenase (acetyl-transferring)	0.206989	0.0647051	0.349273	0.00730606	0.0217677	0.517242	0.00859348	-0.0438641	0.720763	0.819514
EC numbers	control vs CRC	3.2.1.32: Endo-1,3-beta-xylanase	0.206733	0.0894242	0.324042	0.0020304	0.00896932	0.289986	0.139288	0.337317	0.152229	0.401661
EC numbers	control vs CRC	2.7.1.199: Protein-N(pi)-phosphohistidine--D-glucose phosphotransferase	0.206687	0.083765	0.32961	0.0027137	0.0108	0.352347	0.0807901	0.078327	0.689886	0.797556
EC numbers	control vs CRC	5.1.3.12: UDP-glucuronate 5'-epimerase	0.206529	0.0458252	0.367232	0.0152118	0.037622	0.542156	0.00506235	0.227008	0.0728471	0.310339
EC numbers	control vs CRC	3.4.21.26: Prolyl oligopeptidase	0.206399	0.0598408	0.352957	0.00894106	0.0252515	0.51933	0.00824261	0.349986	0.178268	0.42546
EC numbers	control vs CRC	2.3.1.15: Glycerol-3-phosphate 1-O-acyltransferase	0.205915	0.0775852	0.334244	0.00379804	0.0134607	0.426161	0.0365793	0.032264	0.76276	0.848488
EC numbers	control vs CRC	1.16.1.3: Aquacobalamin reductase	0.205635	0.0892427	0.322028	0.00186985	0.00859259	0.310786	0.114146	0.115262	0.562294	0.71615
EC numbers	control vs CRC	3.4.25.2: HslU--HslV peptidase	0.205565	0.0640392	0.347092	0.00737862	0.0219236	0.496314	0.0127383	0.213409	0.390398	0.614887
EC numbers	control vs CRC	2.6.1.107: Beta-methylphenylalanine transaminase	0.205376	0.0582468	0.352506	0.009436	0.0263377	0.519173	0.00826864	0.156331	0.392809	0.617139
EC numbers	control vs CRC	1.1.1.237: Hydroxyphenylpyruvate reductase	0.205322	0.104349	0.306296	0.0005899	0.00518014	0.15117	0.280335	0.124733	0.377105	0.604641
EC numbers	control vs CRC	6.3.5.12: Ni-sirohydrochlorin a,c-diamide synthase	0.204948	0.0335656	0.376331	0.0233217	0.0521492	0.420728	0.0612848	0.191402	0.147322	0.401134
EC numbers	control vs CRC	2.6.1.50: Glutamine--scyllo-inositol transaminase	0.204941	0.0883141	0.321568	0.00194898	0.00877414	0.307007	0.117449	0.367825	0.160713	0.407365
EC numbers	control vs CRC	1.5.98.2: 5,10-methylenetetrahydromethanopterin reductase	0.204909	-1.13382e-05	0.409829	0.0500106	0.0915385	0.533691	0.0145794	0.212043	0.172104	0.421898
EC numbers	control vs CRC	2.1.1.11: Magnesium protoporphyrin IX methyltransferase	0.204466	0.0536722	0.355259	0.0134118	0.0341121	0.130349	0.322979	0.176266	0.296564	0.539679
EC numbers	control vs CRC	1.2.99.5: Transferred entry 1.2.7.12	0.204462	0.0435893	0.365335	0.0161651	0.0394451	0.552021	0.00402143	0.220952	0.193582	0.437969
EC numbers	control vs CRC	2.1.1.n11: Methylphosphotriester-DNA--[protein]-cysteine S-methyltransferase	0.204218	0.0761592	0.332277	0.00396537	0.0136739	0.432857	0.0335657	0.0715461	0.55401	0.711633
EC numbers	control vs CRC	1.1.1.9: D-xylulose reductase	0.20396	0.0917906	0.31613	0.00160204	0.00789575	0.303177	0.127292	0.0659228	0.73999	0.833297
EC numbers	control vs CRC	5.1.3.30: D-psicose 3-epimerase	0.203513	0.0670576	0.339969	0.00667833	0.0203601	0.419892	0.0493313	0.306273	0.025168	0.215111
EC numbers	control vs CRC	6.2.1.1: Acetate--CoA ligase	0.20343	0.0557838	0.351075	0.0102043	0.0278404	0.541679	0.00511749	0.0538719	0.737894	0.831899
EC numbers	control vs CRC	1.14.12.19: 3-phenylpropanoate dioxygenase	0.203314	0.0588282	0.347799	0.00898586	0.025345	0.519733	0.00817605	0.16076	0.405281	0.620126
EC numbers	control vs CRC	1.5.1.34: 6,7-dihydropteridine reductase	0.203225	0.0147499	0.3917	0.0363467	0.0716039	0.681101	3.63235e-05	0.410842	0.044164	0.257709
EC numbers	control vs CRC	3.2.1.136: Glucuronoarabinoxylan endo-1,4-beta-xylanase	0.203156	0.00277937	0.403533	0.0472768	0.0876438	0.775546	1.62974e-08	0.755009	0.0561505	0.282163
EC numbers	control vs CRC	2.7.1.32: Choline kinase	0.203098	0.0513376	0.354858	0.0129393	0.0332442	0.473628	0.0294944	0.0778541	0.347298	0.580281
EC numbers	control vs CRC	5.3.3.14: Trans-2-decenoyl-[acyl-carrier-protein] isomerase	0.203055	0.063435	0.342674	0.00731939	0.0217774	0.488194	0.0146766	0.0304394	0.878456	0.923898
EC numbers	control vs CRC	1.1.1.291: 2-hydroxymethylglutarate dehydrogenase	0.20297	0.104469	0.30147	0.000525195	0.00487819	0.120941	0.315071	0.0633752	0.536023	0.700683
EC numbers	control vs CRC	1.5.98.1: Methylenetetrahydromethanopterin dehydrogenase	0.202592	0.0495181	0.355665	0.0141134	0.0355954	0.355438	0.105942	0.201738	0.110087	0.357129
EC numbers	control vs CRC	4.2.1.7: Altronate dehydratase	0.202513	0.0848152	0.320211	0.00228678	0.00963111	0.346314	0.0852761	0.184995	0.331349	0.56794
EC numbers	control vs CRC	3.1.21.2: Deoxyribonuclease IV	0.201972	0.02669	0.377253	0.0267242	0.0573909	0.675037	5.01605e-05	0.322963	0.324147	0.559839
EC numbers	control vs CRC	1.3.8.8: Long-chain-acyl-CoA dehydrogenase	0.201363	0.100561	0.302165	0.000687848	0.00547609	0.136894	0.296712	0.109843	0.544447	0.706616
EC numbers	control vs CRC	3.6.1.63: Alpha-D-ribose 1-methylphosphonate 5-triphosphate diphosphatase	0.201145	0.0918647	0.310426	0.00135553	0.00730532	0.302701	0.121265	0.143957	0.329813	0.567658
EC numbers	control vs CRC	1.1.99.14: Glycolate dehydrogenase	0.200405	0.06204	0.33877	0.00751183	0.0221676	0.492751	0.0135648	0.407534	0.156257	0.406391
EC numbers	control vs CRC	4.2.2.23: Rhamnogalacturonan endolyase	0.200331	0.0485484	0.352114	0.0131057	0.0335217	0.558928	0.00339647	0.304678	0.0918778	0.335933
EC numbers	control vs CRC	3.2.1.139: Alpha-glucuronidase	0.200011	0.110155	0.289868	0.000472232	0.00474199	0	0.801842	0.178073	0.235071	0.473502
EC numbers	control vs CRC	2.7.1.193: phosphotransferase	0.199718	0.0810627	0.318374	0.00269327	0.0107384	0.355296	0.0786432	0.00643222	0.965289	0.975935
EC numbers	control vs CRC	7.1.1.7: Ubiquinol oxidase (electrogenic, proton-motive force generating)	0.199479	0.0976352	0.301322	0.00081324	0.00584079	0.150269	0.281367	0.12927	0.568164	0.719815
EC numbers	control vs CRC	1.3.8.7: Medium-chain acyl-CoA dehydrogenase	0.199032	0.0962068	0.301858	0.000898233	0.00608833	0.163148	0.266666	0.101897	0.58856	0.729319
EC numbers	control vs CRC	3.5.4.29: GTP cyclohydrolase IIa	0.198669	0.00761975	0.389717	0.0427678	0.0815727	0.505806	0.0186169	0.185845	0.168379	0.418402
EC numbers	control vs CRC	4.2.1.80: 2-oxopent-4-enoate hydratase	0.198516	0.0532199	0.343813	0.0107266	0.028902	0.525569	0.00725694	0.156152	0.423329	0.634632
EC numbers	control vs CRC	3.1.6.8: Cerebroside-sulfatase	0.198328	0.100097	0.296559	0.000627522	0.00533368	0.158165	0.272343	0.201914	0.312529	0.550713
EC numbers	control vs CRC	2.8.2.22: Aryl-sulfate sulfotransferase	0.198321	0.0750289	0.321613	0.00373269	0.0133095	0.397601	0.0512965	0.0487732	0.458992	0.655702
EC numbers	control vs CRC	6.3.5.10: Adenosylcobyric acid synthase (glutamine-hydrolyzing)	0.198282	0.0453881	0.351176	0.014981	0.0373063	0.501113	0.0166985	-0.0104056	0.895893	0.935342
EC numbers	control vs CRC	1.21.4.3: Sarcosine reductase	0.197867	0.0114525	0.384282	0.0389487	0.0756986	0.675665	4.8542e-05	0.0917997	0.786302	0.862647
EC numbers	control vs CRC	1.21.4.2: Glycine reductase	0.197735	0.0335353	0.361934	0.0214718	0.0490234	0.614323	0.000664938	-0.00370018	0.987095	0.991312
EC numbers	control vs CRC	3.5.99.10: 2-iminobutanoate/2-iminopropanoate deaminase	0.197679	0.0727923	0.322565	0.00417634	0.0140442	0.409349	0.0448751	0.212594	0.298941	0.539762
EC numbers	control vs CRC	1.1.1.30: 3-hydroxybutyrate dehydrogenase	0.197673	0.0875481	0.307797	0.00165323	0.00795913	0.288853	0.133894	0.173657	0.227338	0.468904
EC numbers	control vs CRC	2.4.2.54: Beta-ribofuranosylphenol 5'-phosphate synthase	0.197114	0.0267585	0.367469	0.027154	0.0579072	0.41111	0.0671005	0.193356	0.170833	0.421289
EC numbers	control vs CRC	7.5.2.1: ABC-type maltose transporter	0.197107	0.0696039	0.32461	0.00490891	0.015868	0.401724	0.0489841	0.0669422	0.72545	0.822506
EC numbers	control vs CRC	2.4.1.325: TDP-N-acetylfucosamine:lipid II N-acetylfucosaminyltransferase	0.197064	0.0568335	0.337295	0.00905908	0.0254639	0.498676	0.0122104	0.128964	0.585326	0.726661
EC numbers	control vs CRC	1.1.1.411: L-threonate 2-dehydrogenase	0.196966	0.0981185	0.295814	0.000702722	0.00550897	0.123044	0.312649	0.0976881	0.218202	0.458448
EC numbers	control vs CRC	2.5.1.114: tRNA(Phe) (4-demethylwyosine(37)-C(7)) aminocarboxypropyltransferase	0.196403	0.0123996	0.380406	0.0383728	0.0747134	0.488288	0.0241345	0.20361	0.119008	0.37309
EC numbers	control vs CRC	2.3.1.101: Formylmethanofuran--tetrahydromethanopterin N-formyltransferase	0.195645	0.00957627	0.381713	0.04099	0.0787487	0.472852	0.0347754	0.193437	0.175085	0.424836
EC numbers	control vs CRC	6.1.2.1: D-alanine--(R)-lactate ligase	0.195366	0.0478407	0.342892	0.0130977	0.0335217	0.571375	0.00322166	0.517059	0.0289131	0.226938
EC numbers	control vs CRC	1.1.1.83: D-malate dehydrogenase (decarboxylating)	0.195337	0.0677683	0.322906	0.00523388	0.0167438	0.409969	0.0445505	0.105801	0.554341	0.711633
EC numbers	control vs CRC	1.2.1.12: Glyceraldehyde-3-phosphate dehydrogenase (phosphorylating)	0.19507	0.00564103	0.3845	0.0443229	0.0836696	0.718985	3.33607e-06	-0.143257	0.268236	0.51239
EC numbers	control vs CRC	1.6.1.2: NAD(P)(+) transhydrogenase (Re/Si-specific)	0.195006	0.0495587	0.340453	0.0119783	0.0314539	0.600476	0.00105306	-0.0350749	0.400444	0.619465
EC numbers	control vs CRC	1.14.99.46: Pyrimidine monooxygenase	0.194487	0.051569	0.337405	0.0109827	0.0295551	0.49887	0.0121677	0.0608688	0.768784	0.851838
EC numbers	control vs CRC	1.2.99.6: Carboxylate reductase	0.19429	0.0736757	0.314903	0.00369543	0.0132497	0.357151	0.0773084	0.142805	0.330661	0.567658
EC numbers	control vs CRC	3.5.4.41: 5'-deoxyadenosine deaminase	0.194225	0.0112167	0.377234	0.0394576	0.0764139	0.460791	0.0401445	0.186815	0.191891	0.435849
EC numbers	control vs CRC	6.3.2.37: UDP-N-acetylmuramoyl-L-alanyl-D-glutamate--D-lysine ligase	0.19413	0.0306009	0.357659	0.0235317	0.0524027	0.622724	0.00102515	0.347481	0.147854	0.401134
EC numbers	control vs CRC	3.1.4.17: 3',5'-cyclic-nucleotide phosphodiesterase	0.194082	0.0776491	0.310515	0.00289188	0.011211	0.332998	0.0956161	0.162847	0.298344	0.539762
EC numbers	control vs CRC	3.6.1.54: UDP-2,3-diacylglucosamine diphosphatase	0.194038	0.045748	0.342328	0.0137614	0.0349514	0.547091	0.00451882	0.408381	0.0674566	0.299854
EC numbers	control vs CRC	1.4.3.19: Glycine oxidase	0.193753	0.0480988	0.339407	0.0125333	0.0325566	0.515802	0.00884165	0.0309902	0.89017	0.931627
EC numbers	control vs CRC	1.14.13.127: 3-(3-hydroxy-phenyl)propanoic acid hydroxylase	0.193645	0.0450571	0.342233	0.0140765	0.0355866	0.524272	0.00745422	0.147881	0.444301	0.650595
EC numbers	control vs CRC	6.3.1.11: Glutamate--putrescine ligase	0.193613	0.0289449	0.358281	0.024212	0.0534784	0.595494	0.00123094	0.139094	0.447925	0.650595
EC numbers	control vs CRC	5.1.2.2: Mandelate racemase	0.193601	0.0402831	0.346919	0.0167426	0.0404969	0.585238	0.00167327	0.133637	0.610316	0.746108
EC numbers	control vs CRC	1.14.13.107: Limonene 1,2-monooxygenase	0.193444	0.0411883	0.345701	0.0161952	0.0394495	0.554615	0.00377713	0.0805191	0.337424	0.574909
EC numbers	control vs CRC	2.1.1.264: 23S rRNA (guanine(2069)-N(7))-methyltransferase	0.193434	0.0655524	0.321315	0.00567736	0.0178467	0.420612	0.0392014	-0.0153238	0.928904	0.956037
EC numbers	control vs CRC	5.1.1.13: Aspartate racemase	0.193376	0.0601112	0.32664	0.00742447	0.0220296	0.476109	0.017932	-0.060947	0.644742	0.768381
EC numbers	control vs CRC	1.1.5.12: D-lactate dehydrogenase (quinone)	0.193271	0.0732559	0.313285	0.00370268	0.0132497	0.331571	0.096759	-0.00570793	0.967607	0.976394
EC numbers	control vs CRC	3.1.2.12: S-formylglutathione hydrolase	0.193076	0.0309098	0.355242	0.0227449	0.0512823	0.620004	0.000544194	0.0727379	0.73246	0.828106
EC numbers	control vs CRC	1.1.1.284: S-(hydroxymethyl)glutathione dehydrogenase	0.192816	0.0742058	0.311426	0.00346395	0.0127129	0.371999	0.067067	-0.0260491	0.741874	0.83355
EC numbers	control vs CRC	4.1.3.30: Methylisocitrate lyase	0.192779	0.0827686	0.30279	0.00199082	0.008863	0.294149	0.129001	0.116672	0.336333	0.574438
EC numbers	control vs CRC	1.3.1.87: 3-(cis-5,6-dihydroxycyclohexa-1,3-dien-1-yl)propanoate dehydrogenase	0.192637	0.0537881	0.331486	0.00979023	0.027051	0.490492	0.0141083	0.193532	0.317701	0.556882
EC numbers	control vs CRC	2.5.1.42: Geranylgeranylglycerol-phosphate geranylgeranyltransferase	0.192588	0.0172405	0.367935	0.0341644	0.0682974	0.432587	0.054503	0.20333	0.135134	0.394219
EC numbers	control vs CRC	2.7.1.201: Protein-N(pi)-phosphohistidine--trehalose phosphotransferase	0.191947	0.0865043	0.29739	0.00148021	0.00762002	0.275957	0.146118	0.052666	0.6279	0.75621
EC numbers	control vs CRC	2.1.1.266: 23S rRNA (adenine(2030)-N(6))-methyltransferase	0.191672	0.0706743	0.31267	0.004154	0.0139907	0.379504	0.0621938	0.0333416	0.846965	0.904629
EC numbers	control vs CRC	3.4.19.13: Glutathione gamma-glutamate hydrolase	0.191642	0.0504693	0.332815	0.0111418	0.0298722	0.497152	0.0125492	0.0692761	0.780191	0.861123
EC numbers	control vs CRC	1.3.1.n3: Curcumin reductase	0.191354	0.0564609	0.326246	0.00877926	0.0248593	0.456113	0.0279219	0.183584	0.201133	0.442369
EC numbers	control vs CRC	4.2.1.151: Chorismate dehydratase	0.191094	0.0715941	0.310594	0.00388992	0.0136032	0.333648	0.0950972	0.523622	0.0146268	0.190278
EC numbers	control vs CRC	1.2.1.5: Aldehyde dehydrogenase (NAD(P)(+))	0.191069	0.0427616	0.339375	0.015006	0.0373258	0.536884	0.00569635	0.135578	0.494421	0.678384
EC numbers	control vs CRC	1.8.99.5: Dissimilatory sulfite reductase	0.19092	0.0888478	0.292992	0.00128621	0.00706278	0.184644	0.24721	0.308216	0.0683343	0.300498
EC numbers	control vs CRC	2.7.1.22: Ribosylnicotinamide kinase	0.190766	0.0431465	0.338385	0.0147539	0.0368254	0.496533	0.0126887	0.32728	0.0087598	0.190278
EC numbers	control vs CRC	4.1.2.2: Ketotetrose-phosphate aldolase	0.190233	0.0621342	0.318332	0.00640268	0.0197827	0.405656	0.0468384	0.137498	0.382123	0.607295
EC numbers	control vs CRC	4.3.1.32: 7,8-didemethyl-8-hydroxy-5-deazariboflavin synthase	0.189805	0.0176403	0.36197	0.0336174	0.0675474	0.421617	0.0607615	0.182632	0.176469	0.425306
EC numbers	control vs CRC	3.2.1.141: 4-alpha-D-((1->4)-alpha-D-glucano)trehalose trehalohydrolase	0.189548	0.0167331	0.362363	0.0336647	0.0675474	0.616316	0.000620299	0.138732	0.647538	0.77042
EC numbers	control vs CRC	1.3.99.31: Phytoene desaturase (lycopene-forming)	0.189206	0.0517078	0.326704	0.0105176	0.0284446	0.434	0.0372757	0.333511	0.18424	0.431473
EC numbers	control vs CRC	3.1.1.85: Pimeloyl-[acyl-carrier protein] methyl ester esterase	0.189115	0.0354922	0.342737	0.0191647	0.0446971	0.572432	0.00239369	0.180332	0.397478	0.619465
EC numbers	control vs CRC	5.3.1.25: L-fucose isomerase	0.18868	0.0290817	0.348278	0.0235639	0.0524206	0.561351	0.0031961	0.485312	0.128817	0.389175
EC numbers	control vs CRC	2.4.1.352: Glucosylglycerate phosphorylase	0.188315	0.0775257	0.299104	0.00250497	0.0102709	0.261822	0.159987	0.188393	0.354695	0.588661
EC numbers	control vs CRC	3.2.1.35: Hyaluronoglucosaminidase	0.187974	0.0289003	0.347047	0.0236176	0.0524862	0.593655	0.00130242	0.163441	0.101056	0.347693
EC numbers	control vs CRC	2.3.1.53: Phenylalanine N-acetyltransferase	0.187963	0.0840977	0.291828	0.0015508	0.0077372	0.193179	0.232846	0.0987611	0.380461	0.606797
EC numbers	control vs CRC	4.2.1.90: L-rhamnonate dehydratase	0.187928	0.0527943	0.323061	0.00965137	0.0267656	0.430543	0.0345888	0.0338049	0.814878	0.881903
EC numbers	control vs CRC	1.1.1.414: L-galactonate 5-dehydrogenase	0.187697	0.0491697	0.326225	0.0112655	0.0300922	0.473521	0.0186891	0.149796	0.424558	0.634776
EC numbers	control vs CRC	1.13.11.27: 4-hydroxyphenylpyruvate dioxygenase	0.187484	0.106114	0.268855	0.000188259	0.00321522	0	0.665613	0.238161	0.227431	0.468904
EC numbers	control vs CRC	3.5.1.110: Peroxyureidoacrylate/ureidoacrylate amidohydrolase	0.187272	0.0782935	0.296251	0.00230873	0.00966726	0.239497	0.182786	0.0874961	0.628032	0.75621
EC numbers	control vs CRC	5.1.3.32: L-rhamnose mutarotase	0.187163	0.0103901	0.363937	0.0393756	0.0763231	0.66468	8.43514e-05	0.443169	0.0823179	0.321095
EC numbers	control vs CRC	3.5.1.30: 5-aminopentanamidase	0.187127	0.0267632	0.347492	0.0269275	0.0576296	0.565903	0.0138916
EC numbers	control vs CRC	1.1.1.22: UDP-glucose 6-dehydrogenase	0.187077	0.0292347	0.34492	0.0232682	0.0521492	0.612722	0.000702691	0.605362	0.0245332	0.214966
EC numbers	control vs CRC	3.5.4.3: Guanine deaminase	0.187065	0.00445292	0.369676	0.0453048	0.0850788	0.671534	6.00578e-05	-0.2805	0.00531564	0.17032
EC numbers	control vs CRC	4.1.1.22: Histidine decarboxylase	0.187059	0.00881344	0.365304	0.0424548	0.0811316	0.35082	0.160396
EC numbers	control vs CRC	1.13.11.16: 3-carboxyethylcatechol 2,3-dioxygenase	0.186479	0.0454858	0.327473	0.0129513	0.0332442	0.488436	0.0146161	0.13878	0.497507	0.679704
EC numbers	control vs CRC	4.99.1.11: Sirohydrochlorin nickelchelatase	0.186448	0.0170433	0.355852	0.0338614	0.0677541	0.414825	0.0648213	0.19982	0.111035	0.358757
EC numbers	control vs CRC	1.1.1.17: Mannitol-1-phosphate 5-dehydrogenase	0.186403	-0.00292754	0.375733	0.053206	0.0962501	0.634195	0.000319187	0.32363	0.329268	0.567215
EC numbers	control vs CRC	1.1.1.95: Phosphoglycerate dehydrogenase	0.18519	0.0459055	0.324475	0.0125683	0.0326083	0.532421	0.00627832	0.297125	0.159741	0.407205
EC numbers	control vs CRC	2.7.4.29: Kdo(2)-lipid A phosphotransferase	0.184969	0.064645	0.305292	0.00509777	0.0163808	0.339827	0.0902389	0.0499256	0.789804	0.866013
EC numbers	control vs CRC	2.3.1.102: N(6)-hydroxylysine O-acetyltransferase	0.184567	0.0781376	0.290997	0.00215538	0.00923916	0.220789	0.202617	0.0857928	0.636	0.763182
EC numbers	control vs CRC	4.1.2.n3: Transferred entry 4.1.2.53	0.184297	0.0646738	0.303919	0.00570805	0.0179172	0.261015	0.180556	0.398481	0.0839995	0.32284
EC numbers	control vs CRC	1.1.1.34: Hydroxymethylglutaryl-CoA reductase (NADPH)	0.184282	0.00499816	0.363567	0.0447147	0.0841893	0.607844	0.0011569	0.211145	0.15667	0.406934
EC numbers	control vs CRC	2.4.1.230: Kojibiose phosphorylase	0.18363	0.0301113	0.337149	0.0222194	0.050386	0.51437	0.00909375	0.120462	0.0825992	0.321095
EC numbers	control vs CRC	3.2.2.10: Pyrimidine-5'-nucleotide nucleosidase	0.183149	0.0864903	0.279808	0.00107169	0.00642126	0.074086	0.368872	0.0379602	0.829398	0.892772
EC numbers	control vs CRC	2.3.1.241: Kdo(2)-lipid IV(A) lauroyltransferase	0.183124	0.0390367	0.327211	0.0161672	0.0394451	0.532398	0.0062814	0.0481587	0.807336	0.878016
EC numbers	control vs CRC	1.14.13.239: Carnitine monooxygenase	0.183058	0.0285738	0.337542	0.0232929	0.0521492	0.551768	0.00404585	0.111547	0.584376	0.726661
EC numbers	control vs CRC	1.3.1.20: Trans-1,2-dihydrobenzene-1,2-diol dehydrogenase	0.181901	0.0216139	0.342188	0.0287442	0.0602961	0.683521	3.1804e-05	0.179901	0.621555	0.752943
EC numbers	control vs CRC	5.3.1.32: (4S)-4-hydroxy-5-phosphonooxypentane-2,3-dione isomerase	0.181361	0.0341946	0.328527	0.0190576	0.0445911	0.525863	0.00721275	0.103117	0.636494	0.763182
EC numbers	control vs CRC	3.4.22.37: Gingipain R	0.181144	0.0769408	0.285348	0.00211622	0.00912539	0.247431	0.174567	0.193468	0.00556674	0.17394
EC numbers	control vs CRC	4.1.1.25: Tyrosine decarboxylase	0.181052	0.0534256	0.308679	0.00854998	0.0244012	0.396181	0.0521077	0.177053	0.0968306	0.342158
EC numbers	control vs CRC	2.7.1.16: Ribulokinase	0.180902	0.0313922	0.330412	0.0209569	0.0482032	0.598922	0.00110616	0.310578	0.0862774	0.325222
EC numbers	control vs CRC	2.6.1.22: (S)-3-amino-2-methylpropionate transaminase	0.180466	0.0718034	0.289129	0.00297018	0.0113822	0.239968	0.182295	0.133419	0.477997	0.666037
EC numbers	control vs CRC	1.1.1.65: Pyridoxine 4-dehydrogenase	0.180316	0.0766007	0.284032	0.00211441	0.00912539	0.232462	0.190173	0.169907	0.231939	0.471465
EC numbers	control vs CRC	6.3.1.8: Glutathionylspermidine synthase	0.179664	0.0273933	0.331935	0.0237954	0.0528272	0.570751	0.00250393	0.117118	0.648713	0.770901
EC numbers	control vs CRC	1.14.12.1: Anthranilate 1,2-dioxygenase (deaminating, decarboxylating)	0.179532	0.0490611	0.310003	0.0102838	0.0279167	0.422734	0.0381855	0.165116	0.321038	0.558327
EC numbers	control vs CRC	2.1.1.113: Site-specific DNA-methyltransferase (cytosine-N(4)-specific)	0.179405	0.0614279	0.297383	0.00548078	0.0173545	0.34652	0.0851204	0.356604	0.0199234	0.203397
EC numbers	control vs CRC	1.8.1.14: CoA-disulfide reductase	0.179319	0.0531434	0.305495	0.00845476	0.0241612	0.429358	0.0351201	0.370682	0.146682	0.401134
EC numbers	control vs CRC	2.8.3.5: 3-oxoacid CoA-transferase	0.179154	0.000594335	0.357713	0.0493336	0.0906051	0.695439	1.59482e-05	0.102719	0.766838	0.850153
EC numbers	control vs CRC	1.3.99.24: 2-amino-4-deoxychorismate dehydrogenase	0.178789	0.108393	0.249186	0.000129107	0.00283238	0	0.915144	0.265138	0.00198796	0.128256
EC numbers	control vs CRC	3.5.3.9: Allantoate deiminase	0.17839	0.0620405	0.294739	0.00518841	0.0166474	0.358675	0.076221	0.161269	0.368463	0.59864
EC numbers	control vs CRC	4.2.1.39: Gluconate dehydratase	0.17839	0.0310245	0.325755	0.0224199	0.0507608	0.38247	0.0942247	0.149113	0.467965	0.661345
EC numbers	control vs CRC	2.4.2.44: S-methyl-5'-thioinosine phosphorylase	0.17835	-0.00340387	0.360104	0.0537262	0.0969486	0.4647	0.0383534	0.187057	0.144891	0.398415
EC numbers	control vs CRC	1.17.99.7: Formate dehydrogenase (acceptor)	0.178338	0.0682228	0.288453	0.00355713	0.0129236	0.24231	0.179858	0.0829394	0.672348	0.789141
EC numbers	control vs CRC	2.7.7.48: NO_NAME	0.178229	0.0495719	0.306886	0.00987902	0.0272236	0.472192	0.0190862	0.0595655	0.343327	0.57925
EC numbers	control vs CRC	2.4.1.8: Maltose phosphorylase	0.178228	0.0786902	0.277765	0.00168547	0.0080347	0.182761	0.244488	0.336564	0.0782734	0.316896
EC numbers	control vs CRC	2.7.1.217: 3-dehydrotetronate 4-kinase	0.178132	0.118408	0.237856	1.28725e-05	0.000872514	0	0.968422	0.100506	0.259292	0.501629
EC numbers	control vs CRC	1.20.4.1: Arsenate reductase (glutaredoxin)	0.17785	-0.00203068	0.357731	0.0523225	0.0949686	0.66594	7.93446e-05	0.395759	0.00525232	0.17032
EC numbers	control vs CRC	1.3.99.3: Transferred entry 1.3.8.7, 1.3.8.8 and 1.3.8.9	0.177661	0.0542249	0.301098	0.00829524	0.023794	0.308389	0.129543	0.205757	0.378165	0.605289
EC numbers	control vs CRC	3.4.21.19: Glutamyl endopeptidase	0.177123	0.0533876	0.300858	0.00966227	0.0267656	0.10862	0.340746
EC numbers	control vs CRC	1.5.1.41: Riboflavin reductase (NAD(P)H)	0.176542	0.0648786	0.288205	0.0042102	0.0140925	0.264924	0.156903	0.112061	0.619899	0.75275
EC numbers	control vs CRC	3.2.1.129: Endo-alpha-sialidase	0.176477	0.0431087	0.309846	0.0177353	0.0419954	0	0.451427	0.260732	0.169046	0.418402
EC numbers	control vs CRC	4.2.1.129: Squalene--hopanol cyclase	0.176364	0.0650315	0.287697	0.00454363	0.0149774	0.197517	0.238513
EC numbers	control vs CRC	4.2.1.99: 2-methylisocitrate dehydratase	0.175959	0.0581101	0.293807	0.00618199	0.0191956	0.32502	0.102091	0.0138966	0.936996	0.957802
EC numbers	control vs CRC	3.2.1.199: Sulfoquinovosidase	0.175489	0.0452647	0.305713	0.011629	0.0308434	0.4285	0.0355079	0.171959	0.270363	0.514787
EC numbers	control vs CRC	3.8.1.7: 4-chlorobenzoyl-CoA dehalogenase	0.175146	0.0443107	0.305981	0.012085	0.0316958	0.434597	0.0328097	0.198044	0.455396	0.655247
EC numbers	control vs CRC	1.5.99.8: Transferred entry 1.5.5.2	0.174789	0.0830012	0.266577	0.00102863	0.00633837	0	0.459502	0.133351	0.425629	0.634794
EC numbers	control vs CRC	2.7.1.167: D-glycero-beta-D-manno-heptose-7-phosphate kinase	0.173815	0.0407296	0.306901	0.0139079	0.0352821	0.494284	0.0132047	0.399581	0.0336239	0.236788
EC numbers	control vs CRC	3.5.1.1: Asparaginase	0.173811	0.0299047	0.317716	0.0211495	0.0484345	0.501095	0.0116862	0.432596	0.0619316	0.292222
EC numbers	control vs CRC	2.7.1.200: Protein-N(pi)-phosphohistidine--galactitol phosphotransferase	0.173786	0.100281	0.247291	0.000146762	0.00301586	0	0.822799	0.0888619	0.607651	0.744214
EC numbers	control vs CRC	7.1.3.1: H(+)-exporting diphosphatase	0.173429	0.019683	0.327174	0.0295739	0.0612874	0.570462	0.00252331	0.378696	0.0356729	0.240123
EC numbers	control vs CRC	3.5.2.2: Dihydropyrimidinase	0.173332	0.000510728	0.346153	0.0494079	0.0906549	0.573378	0.0023333	-0.041949	0.454848	0.654929
EC numbers	control vs CRC	1.1.1.79: Glyoxylate reductase (NADP(+))	0.173268	0.0347747	0.311762	0.0175961	0.0418486	0.479102	0.0170834	-0.0768267	0.4247	0.634776
EC numbers	control vs CRC	2.4.99.17: S-adenosylmethionine:tRNA ribosyltransferase-isomerase	0.172882	0.00383446	0.34193	0.0456187	0.0855203	0.673054	5.55752e-05	0.598965	0.0149288	0.190278
EC numbers	control vs CRC	1.17.1.4: Xanthine dehydrogenase	0.172825	0.0083432	0.337306	0.040695	0.0783903	0.593854	0.00129455	0.00962436	0.936158	0.957706
EC numbers	control vs CRC	1.6.5.5: NADPH:quinone reductase	0.172686	0.0346928	0.310679	0.0175723	0.0418486	0.467564	0.0205146	-0.0748378	0.585066	0.726661
EC numbers	control vs CRC	1.14.11.33: DNA oxidative demethylase	0.172561	0.0761037	0.269018	0.00169703	0.008042	0.0755149	0.367242	0.12851	0.437174	0.644799
EC numbers	control vs CRC	2.7.8.40: N-acetylgalactosaminephosphotransferase	0.172527	0.0503795	0.294673	0.00901057	0.0253817	0.395428	0.0577643	0.335862	0.341458	0.57925
EC numbers	control vs CRC	1.14.99.36: Transferred entry 1.13.11.63	0.172228	0.00932763	0.335128	0.0397127	0.0767709	0.552297	0.00507933	-0.103277	0.420423	0.63281
EC numbers	control vs CRC	2.7.1.170: Anhydro-N-acetylmuramic acid kinase	0.172102	0.027626	0.316579	0.0226865	0.051204	0.516923	0.00864794	0.245896	0.0958315	0.34036
EC numbers	control vs CRC	1.1.1.350: Ureidoglycolate dehydrogenase (NAD(+))	0.171966	0.040071	0.303861	0.0140418	0.0355801	0.432417	0.033759	0.0663024	0.611705	0.747349
EC numbers	control vs CRC	2.7.8.23: Carboxyvinyl-carboxyphosphonate phosphorylmutase	0.171376	0.0747863	0.267966	0.00193002	0.00877414	0.0751639	0.368799	0.360979	0.00224823	0.130338
EC numbers	control vs CRC	1.3.1.34: 2,4-dienoyl-CoA reductase (NADPH)	0.171221	0.0461373	0.296305	0.0106083	0.0286542	0.383029	0.0599757	0.093186	0.518398	0.691658
EC numbers	control vs CRC	2.7.1.56: 1-phosphofructokinase	0.171075	0.0277213	0.314429	0.0224803	0.0508444	0.481274	0.016485	0.099533	0.280655	0.525572
EC numbers	control vs CRC	2.7.8.20: Phosphatidylglycerol--membrane-oligosaccharide glycerophosphotransferase	0.170908	0.0350591	0.306757	0.0170796	0.0410706	0.47394	0.018565	-0.0982665	0.539798	0.70358
EC numbers	control vs CRC	2.1.1.132: Precorrin-6B C(5,15)-methyltransferase (decarboxylating)	0.170273	0.00300293	0.337544	0.0465019	0.0866189	0.649279	0.000170989	0.623116	0.0482241	0.269979
EC numbers	control vs CRC	3.7.1.12: Cobalt-precorrin 5A hydrolase	0.170197	0.00314475	0.33725	0.0468332	0.0869703	0.349368	0.149493
EC numbers	control vs CRC	4.1.99.11: Benzylsuccinate synthase	0.170072	0.0260699	0.314075	0.0238883	0.0529793	0.467314	0.0238305	0.123033	0.20821	0.447762
EC numbers	control vs CRC	1.17.5.3: Formate dehydrogenase-N	0.17	-0.00414603	0.344146	0.0550139	0.0991072	0.640893	0.000243792	0.106331	0.722875	0.821449
EC numbers	control vs CRC	2.7.7.47: Streptomycin 3''-adenylyltransferase	0.169783	0.0537776	0.285789	0.00703085	0.0210925	0.300361	0.123361	-0.00843597	0.956155	0.971455
EC numbers	control vs CRC	2.3.1.12: Dihydrolipoyllysine-residue acetyltransferase	0.169735	0.0323875	0.307083	0.0187798	0.0440838	0.495246	0.0129822	-0.0416648	0.71391	0.816325
EC numbers	control vs CRC	1.13.12.4: Lactate 2-monooxygenase	0.169714	0.0191869	0.320242	0.0296428	0.0613505	0.507863	0.0103059	-0.0891447	0.310514	0.549582
EC numbers	control vs CRC	1.1.2.3: L-lactate dehydrogenase (cytochrome)	0.169591	0.0113458	0.327836	0.0373415	0.0731866	0.601512	0.00101881	-0.0200129	0.896526	0.935342
EC numbers	control vs CRC	3.6.1.41: Bis(5'-nucleosyl)-tetraphosphatase (symmetrical)	0.169568	0.00610236	0.333034	0.0429815	0.0818497	0.613311	0.000688601	0.0580617	0.803076	0.87481
EC numbers	control vs CRC	4.1.1.61: 4-hydroxybenzoate decarboxylase	0.168478	0.0390683	0.297889	0.0141577	0.0356242	0.415738	0.0415987	0.226929	0.415843	0.630065
EC numbers	control vs CRC	3.7.1.14: 2-hydroxy-6-oxonona-2,4-dienedioate hydrolase	0.168002	0.0434081	0.292596	0.0115886	0.0308036	0.368451	0.0694422	0.129112	0.489799	0.675119
EC numbers	control vs CRC	2.7.1.53: L-xylulokinase	0.167754	0.0520266	0.283482	0.00747329	0.022114	0.310854	0.114086	0.0980105	0.267651	0.512251
EC numbers	control vs CRC	1.1.1.125: 2-deoxy-D-gluconate 3-dehydrogenase	0.16743	0.0289123	0.305947	0.0210674	0.0484058	0.455497	0.0245755	0.350803	0.0283733	0.22543
EC numbers	control vs CRC	2.4.1.305: glucosyltransferase	0.166262	0.0577924	0.274731	0.00519809	0.0166539	0.239455	0.182831	0.193176	0.213843	0.454019
EC numbers	control vs CRC	3.1.2.29: Fluoroacetyl-CoA thioesterase	0.165792	0.0637612	0.267822	0.00383653	0.0135359	0.0934394	0.350349	0.227266	0.0173513	0.19606
EC numbers	control vs CRC	6.2.1.33: 4-chlorobenzoate--CoA ligase	0.164702	0.0452524	0.284152	0.0101594	0.0278229	0.327715	0.0998807	0.0854117	0.66203	0.781471
EC numbers	control vs CRC	1.6.99.1: NADPH dehydrogenase	0.164335	0.00357642	0.325094	0.0456994	0.0855976	0.607488	0.000838454	0.310762	0.120466	0.373883
EC numbers	control vs CRC	4.2.2.3: Mannuronate-specific alginate lyase	0.16433	0.0279124	0.300748	0.0229332	0.0515998	0.328467	0.136075	0.237774	0.0996485	0.346261
EC numbers	control vs CRC	3.5.2.6: Beta-lactamase	0.164222	0.01332	0.315123	0.0348768	0.0694016	0.642298	0.000230044	0.427294	0.0403447	0.252525
EC numbers	control vs CRC	2.4.1.12: Cellulose synthase (UDP-forming)	0.164165	0.0308274	0.297503	0.0191514	0.0446971	0.463399	0.0218605	-0.0117694	0.941724	0.960942
EC numbers	control vs CRC	1.12.98.2: 5,10-methenyltetrahydromethanopterin hydrogenase	0.163392	0.0491014	0.277683	0.00893958	0.0252515	0.205896	0.235402	0.205882	0.0743804	0.310339
EC numbers	control vs CRC	2.3.1.182: (R)-citramalate synthase	0.163342	0.0201538	0.30653	0.0282242	0.059551	0.432988	0.0377449	0.135037	0.432376	0.640625
EC numbers	control vs CRC	7.2.2.6: P-type K(+) transporter	0.163062	0.00618864	0.319935	0.0426119	0.0813603	0.579979	0.00194461	0.0556137	0.811012	0.879319
EC numbers	control vs CRC	2.3.1.197: dTDP-3-amino-3,6-dideoxy-alpha-D-galactopyranose 3-N-acetyltransferase	0.162836	0.0215477	0.304124	0.027644	0.0586574	0.284062	0.166412	0.365053	0.0158623	0.194563
EC numbers	control vs CRC	4.3.1.1: Aspartate ammonia-lyase	0.162649	0.0591634	0.266135	0.00438524	0.0146332	0.197564	0.22798	0.155443	0.103348	0.349739
EC numbers	control vs CRC	7.3.2.2: ABC-type phosphonate transporter	0.162403	0.0520367	0.272769	0.00679255	0.0205769	0.286409	0.136177	0.114482	0.570932	0.720697
EC numbers	control vs CRC	4.2.2.1: Hyaluronate lyase	0.162085	0.0492112	0.274959	0.00815166	0.0235119	0.265406	0.16274	0.0152217	0.931532	0.956399
EC numbers	control vs CRC	3.6.3.32: Transferred entry 7.6.2.9	0.161557	0.0028853	0.320228	0.0464583	0.0866189	0.569677	0.00257647	-0.0585009	0.578545	0.723826
EC numbers	control vs CRC	2.7.1.83: Pseudouridine kinase	0.160862	0.0107697	0.310955	0.0373329	0.0731866	0.571077	0.00248224	0.0930963	0.538793	0.702926
EC numbers	control vs CRC	4.2.1.118: 3-dehydroshikimate dehydratase	0.160671	0.0324924	0.28885	0.0176504	0.0418859	0.386542	0.0632381	0.191536	0.264882	0.509284
EC numbers	control vs CRC	3.4.23.51: HycI peptidase	0.160377	0.0319979	0.288756	0.0177352	0.0419954	0.388561	0.0565884	0.0472558	0.524143	0.69377
EC numbers	control vs CRC	2.3.1.251: Lipid IV(A) palmitoyltransferase	0.160258	0.0477933	0.272723	0.00831722	0.0237995	0.263165	0.158649	0.105846	0.436372	0.644091
EC numbers	control vs CRC	1.18.1.1: Rubredoxin--NAD(+) reductase	0.159942	0.0299217	0.289962	0.0192385	0.044821	0.436267	0.0320945	0.0182832	0.919041	0.949913
EC numbers	control vs CRC	2.7.7.82: CMP-N,N'-diacetyllegionaminic acid synthase	0.159795	0.0704604	0.24913	0.00195385	0.00877414	0	0.548392	0.350825	0.0176326	0.198119
EC numbers	control vs CRC	3.11.1.3: Phosphonopyruvate hydrolase	0.159492	0.0437457	0.275238	0.0101989	0.0278404	0.374059	0.0657088	0.394679	0.0374333	0.242635
EC numbers	control vs CRC	2.4.1.292: 1,4-N-acetyl-D-galactosaminyltransferase	0.158566	0.0224222	0.29471	0.0255642	0.0560089	0.463922	0.0250246	0.344865	0.0793706	0.317958
EC numbers	control vs CRC	2.7.1.196: phosphotransferase	0.158456	0.0531731	0.263739	0.00586768	0.0183916	0.194325	0.231572	-0.0252645	0.858477	0.912832
EC numbers	control vs CRC	2.6.1.21: D-amino-acid transaminase	0.158314	0.0219029	0.294726	0.0258106	0.0563702	0.462918	0.0220195	0.185519	0.220708	0.459809
EC numbers	control vs CRC	3.1.11.3: Exodeoxyribonuclease (lambda-induced)	0.157335	0.0476408	0.267029	0.00798614	0.0232822	0.252082	0.169808	-0.0246107	0.874136	0.921598
EC numbers	control vs CRC	5.1.3.15: Glucose-6-phosphate 1-epimerase	0.157127	0.0248812	0.289373	0.0229825	0.0516569	0.472191	0.0190866	-0.0694317	0.0169349	0.195806
EC numbers	control vs CRC	2.3.2.18: glycyltransferase	0.156301	0.0233385	0.289264	0.0246745	0.0542788	0.399027	0.0613399	0.0280011	0.697751	0.804156
EC numbers	control vs CRC	2.7.7.59: [Protein-PII] uridylyltransferase	0.156014	0.0356925	0.276335	0.0144805	0.03631	0.364987	0.071805	-0.0418315	0.539998	0.70358
EC numbers	control vs CRC	3.5.1.42: Nicotinamide-nucleotide amidase	0.155747	0.0218881	0.289606	0.0254928	0.0559088	0.479012	0.0171085	-0.0780229	0.43114	0.639674
EC numbers	control vs CRC	2.3.1.245: 3-hydroxy-5-phosphonooxypentane-2,4-dione thiolase	0.155292	0.0105625	0.300021	0.0371449	0.0729777	0.518554	0.00837172	0.159988	0.546715	0.709091
EC numbers	control vs CRC	2.7.1.192: Protein-N(pi)-phosphohistidine--N-acetylmuramate phosphotransferase	0.155041	0.0578379	0.252244	0.00396017	0.0136739	0.129172	0.305594	0.123701	0.394132	0.61766
EC numbers	control vs CRC	6.3.2.39: Aerobactin synthase	0.154674	0.0589496	0.250399	0.00361573	0.0130491	0.0632258	0.381228	0.00687014	0.961255	0.973423
EC numbers	control vs CRC	1.5.1.36: Flavin reductase (NADH)	0.154611	0.0178266	0.291396	0.0292913	0.0609923	0.475779	0.0180275	0.167957	0.475193	0.665498
EC numbers	control vs CRC	2.3.1.57: Diamine N-acetyltransferase	0.15435	0.00515806	0.303541	0.0434669	0.0826289	0.514062	0.00914872	0.19104	0.139023	0.394219
EC numbers	control vs CRC	1.3.98.3: Coproporphyrinogen dehydrogenase	0.154164	0.0259723	0.282356	0.0216204	0.049259	0.423058	0.0380315	0.0580801	0.689602	0.797556
EC numbers	control vs CRC	2.3.1.201: UDP-2-acetamido-3-amino-2,3-dideoxy-glucuronate N-acetyltransferase	0.153612	0.0160922	0.291132	0.031761	0.0648883	0.377707	0.0893956	0.381689	0.0590144	0.290509
EC numbers	control vs CRC	6.3.4.18: 5-(carboxyamino)imidazole ribonucleotide synthase	0.153114	0.0210466	0.285181	0.0259412	0.0564358	0.462369	0.0222023	-0.0199771	0.828574	0.892379
EC numbers	control vs CRC	1.1.1.399: 2-oxoglutarate reductase	0.153036	0.00455361	0.301518	0.0441631	0.0834405	0.554451	0.0037923	0.0845793	0.740385	0.833297
EC numbers	control vs CRC	3.5.4.4: Adenosine deaminase	0.152804	0.0135159	0.292092	0.0336356	0.0675474	0.469446	0.0199252	-0.136784	0.569457	0.720376
EC numbers	control vs CRC	2.1.1.130: Precorrin-2 C(20)-methyltransferase	0.152151	0.0730212	0.23128	0.000949392	0.00626071	0	0.714012	0.163655	0.277284	0.522192
EC numbers	control vs CRC	2.7.7.73: Sulfur carrier protein ThiS adenylyltransferase	0.151619	0.0158174	0.287421	0.0310303	0.0638564	0.445861	0.0281791	0.015089	0.884437	0.927083
EC numbers	control vs CRC	3.6.3.24: Transferred entry 7.2.2.11	0.151258	0.0350972	0.267418	0.0141426	0.0356242	0.333139	0.0955031	-0.038276	0.624723	0.754668
EC numbers	control vs CRC	2.1.1.210: Demethylspheroidene O-methyltransferase	0.151233	0.0316054	0.270861	0.0168744	0.0406672	0.317977	0.114378	0.221079	0.00300959	0.143314
EC numbers	control vs CRC	2.7.1.191: Protein-N(pi)-phosphohistidine--D-mannose phosphotransferase	0.150968	0.0187668	0.28317	0.027903	0.0591031	0.429613	0.0350054	0.242846	0.138959	0.394219
EC numbers	control vs CRC	1.1.1.47: Glucose 1-dehydrogenase (NAD(P)(+))	0.150748	0.0069515	0.294544	0.0410931	0.0788073	0.538933	0.00544327	-0.148419	0.427755	0.637489
EC numbers	control vs CRC	2.4.1.44: Lipopolysaccharide 3-alpha-galactosyltransferase	0.150171	0.0298507	0.270492	0.0180549	0.0426591	0.351132	0.0877558	0.158697	0.354963	0.588661
EC numbers	control vs CRC	3.2.1.20: Alpha-glucosidase	0.149155	0.0479909	0.250319	0.00670735	0.0203757	0.210086	0.214214	0.260567	0.0377801	0.242635
EC numbers	control vs CRC	2.7.7.42: [Glutamine synthetase] adenylyltransferase	0.149002	0.0315654	0.266438	0.0163157	0.039629	0.352719	0.0805175	-0.0647273	0.300468	0.54041
EC numbers	control vs CRC	3.6.4.13: RNA helicase	0.148579	0.0099308	0.287227	0.0373525	0.0731866	0.546533	0.00457791	0.160355	0.344504	0.57925
EC numbers	control vs CRC	5.3.1.23: S-methyl-5-thioribose-1-phosphate isomerase	0.148459	0.0433968	0.253521	0.00875857	0.0248331	0.190598	0.23572	0.193062	0.265892	0.509861
EC numbers	control vs CRC	1.14.13.24: 3-hydroxybenzoate 6-monooxygenase	0.148322	0.0138624	0.282781	0.0329483	0.0665408	0.435844	0.0364298	0.225335	0.399183	0.619465
EC numbers	control vs CRC	7.5.2.6: ABC-type lipid A-core oligosaccharide transporter	0.148196	0.0183919	0.278001	0.0279341	0.0591112	0.418877	0.0400445	0.0448995	0.847185	0.904629
EC numbers	control vs CRC	4.1.2.52: 4-hydroxy-2-oxoheptanedioate aldolase	0.147284	0.00806952	0.286499	0.0395068	0.0764408	0.486077	0.0152142	0.170411	0.50992	0.687224
EC numbers	control vs CRC	1.1.1.159: 7-alpha-hydroxysteroid dehydrogenase	0.146574	0.0144302	0.278717	0.0319819	0.0651599	0.431243	0.0342774	0.314774	0.026956	0.220951
EC numbers	control vs CRC	2.7.1.55: Allose kinase	0.145623	0.0366013	0.254645	0.0122398	0.0318706	0.238639	0.183683	-0.0689611	0.462058	0.657617
EC numbers	control vs CRC	5.3.1.35: 2-dehydrotetronate isomerase	0.143567	0.0420279	0.245107	0.00872633	0.0247741	0.149292	0.282486	0.0525017	0.595137	0.735735
EC numbers	control vs CRC	1.4.3.21: Primary-amine oxidase	0.143026	0.00134854	0.284704	0.0481161	0.0889718	0.5032	0.0112435	0.114484	0.601489	0.738586
EC numbers	control vs CRC	2.3.2.13: Protein-glutamine gamma-glutamyltransferase	0.142743	0.0309174	0.254568	0.0169834	0.0408845	0.0919297	0.355165	0.12892	0.0840997	0.32284
EC numbers	control vs CRC	1.1.1.140: Sorbitol-6-phosphate 2-dehydrogenase	0.142556	0.00661368	0.278499	0.0410415	0.0787778	0.454737	0.0248479	0.187708	0.401824	0.619465
EC numbers	control vs CRC	1.1.99.31: (S)-mandelate dehydrogenase	0.141554	0.020772	0.262337	0.0248038	0.0545079	0.337171	0.098557	0.0405896	0.872888	0.920898
EC numbers	control vs CRC	3.5.5.1: Nitrilase	0.140851	0.00674101	0.274961	0.0408536	0.0786194	0.47235	0.0221282	0.0165602	0.686755	0.796238
EC numbers	control vs CRC	3.5.2.5: Allantoinase	0.140695	0.0145473	0.266842	0.0311794	0.0640419	0.377313	0.0635947	0.044396	0.754095	0.842094
EC numbers	control vs CRC	2.7.1.95: Kanamycin kinase	0.140594	0.0186781	0.262509	0.0266196	0.057223	0.367515	0.0700765	-0.121028	0.457496	0.655438
EC numbers	control vs CRC	6.3.1.5: NAD(+) synthase	0.139391	0.00268404	0.276097	0.0461862	0.0863603	0.453966	0.0251264	0.116513	0.675616	0.790455
EC numbers	control vs CRC	2.3.3.5: 2-methylcitrate synthase	0.138866	0.0177212	0.26001	0.0274027	0.0583264	0.342227	0.0883861	-0.00189683	0.987461	0.991312
EC numbers	control vs CRC	1.14.12.3: Benzene 1,2-dioxygenase	0.138218	0.0381927	0.238244	0.0102631	0.0278957	0.118108	0.32107	-0.0104192	0.834565	0.896418
EC numbers	control vs CRC	3.5.1.18: Succinyl-diaminopimelate desuccinylase	0.137943	-0.00250413	0.278389	0.0537132	0.0969486	0.472708	0.0189314	0.0142821	0.906753	0.940615
EC numbers	control vs CRC	5.3.3.10: 5-carboxymethyl-2-hydroxymuconate Delta-isomerase	0.136862	0.00220548	0.271519	0.0467993	0.0869703	0.450943	0.0262378	0.1458	0.486565	0.672685
EC numbers	control vs CRC	1.2.1.27: Methylmalonate-semialdehyde dehydrogenase (CoA acylating)	0.136289	0.00643758	0.266141	0.0408865	0.0786194	0.453092	0.0254444	0.0721886	0.806643	0.87774
EC numbers	control vs CRC	1.12.5.1: Hydrogen:quinone oxidoreductase	0.134165	0.00647737	0.261853	0.0414369	0.0793963	0.229939	0.231512
EC numbers	control vs CRC	1.14.12.7: Phthalate 4,5-dioxygenase	0.133358	-0.000274262	0.26699	0.050415	0.0920456	0.444938	0.0285415	0.0515817	0.792223	0.868189
EC numbers	control vs CRC	2.7.1.176: UDP-N-acetylglucosamine kinase	0.132198	0.0429321	0.221463	0.00651823	0.019969	0	0.508172	0.0989742	0.295998	0.539679
EC numbers	control vs CRC	1.4.99.5: Glycine dehydrogenase (cyanide-forming)	0.13191	0.0131671	0.250654	0.032293	0.0656453	0.225844	0.215187	0.226938	0.0400122	0.252443
EC numbers	control vs CRC	4.1.1.9: Malonyl-CoA decarboxylase	0.13079	0.0149513	0.246629	0.0314394	0.0645148	0.0225892	0.415621
EC numbers	control vs CRC	1.11.1.18: Bromide peroxidase	0.13071	0.0276178	0.233802	0.016378	0.0396915	0.173869	0.254505	0.243538	0.142662	0.395691
EC numbers	control vs CRC	4.1.2.49: L-allo-threonine aldolase	0.129846	0.0408525	0.218839	0.00986454	0.0272216	0	0.811938	0.0257062	0.742039	0.83355
EC numbers	control vs CRC	5.4.99.4: 2-methyleneglutarate mutase	0.128442	0.0102794	0.246604	0.03519	0.0698326	0.306465	0.124372	0.220338	0.0925853	0.336331
EC numbers	control vs CRC	1.1.1.107: Pyridoxal 4-dehydrogenase	0.128113	0.00221306	0.254013	0.0466037	0.0866924	0.366153	0.0768373	0.0944352	0.259013	0.501629
EC numbers	control vs CRC	6.2.1.27: 4-hydroxybenzoate--CoA ligase	0.127212	0.00958103	0.244843	0.035872	0.0709911	0.311575	0.113461	0.0571088	0.530275	0.697027
EC numbers	control vs CRC	2.7.8.36: transferase	0.126876	0.0104697	0.243282	0.0346368	0.0690508	0.318888	0.107207	-0.017575	0.951349	0.968788
EC numbers	control vs CRC	2.6.1.82: Putrescine--2-oxoglutarate transaminase	0.126362	0.002916	0.249807	0.0454453	0.0852688	0.360281	0.0750839	0.0136756	0.928814	0.956037
EC numbers	control vs CRC	3.4.21.83: Oligopeptidase B	0.126297	0.000349203	0.252246	0.0494443	0.0906549	0.423826	0.0376688	-0.0967172	0.134612	0.394219
EC numbers	control vs CRC	2.4.1.64: Alpha,alpha-trehalose phosphorylase	0.126196	0.00387141	0.24852	0.0439872	0.0832358	0.351595	0.0813422	0.0266676	0.883327	0.92699
EC numbers	control vs CRC	1.2.98.1: Formaldehyde dismutase	0.124443	-0.00325888	0.252146	0.0553916	0.0995502	0.393326	0.0537611	0.0612378	0.662297	0.781471
EC numbers	control vs CRC	3.3.2.12: Oxepin-CoA hydrolase	0.123267	0.000532383	0.246001	0.0491502	0.0903768	0.220041	0.214952	0.113147	0.506629	0.685638
EC numbers	control vs CRC	1.2.1.91: 3-oxo-5,6-dehydrosuberyl-CoA semialdehyde dehydrogenase	0.123267	0.000532383	0.246001	0.0491502	0.0903768	0.220041	0.214952	0.113147	0.506629	0.685638
EC numbers	control vs CRC	3.1.3.68: 2-deoxyglucose-6-phosphatase	0.120119	0.0254202	0.214819	0.0163405	0.039645	0.0594329	0.385528	0.0219325	0.801414	0.873475
EC numbers	control vs CRC	3.4.21.110: C5a peptidase	0.119843	0.0189577	0.220728	0.0234562	0.052342	0.0980211	0.345431	0.0786955	0.601037	0.738586
EC numbers	control vs CRC	1.3.1.1: Dihydrouracil dehydrogenase (NAD(+))	0.119622	0.0108513	0.228392	0.033258	0.0671038	0.310797	0.114135	0.0758884	0.360421	0.592602
EC numbers	control vs CRC	4.2.2.6: Oligogalacturonide lyase	0.119208	0.00618207	0.232235	0.0401274	0.0774344	0.251702	0.176364	0.0822398	0.737257	0.831649
EC numbers	control vs CRC	1.3.1.91: tRNA-dihydrouridine(20) synthase (NAD(P)(+))	0.118035	-3.19358e-05	0.236102	0.0500545	0.0915415	0.315164	0.110371	0.0808489	0.680868	0.792141
EC numbers	control vs CRC	5.3.3.18: 2-(1,2-epoxy-1,2-dihydrophenyl)acetyl-CoA isomerase	0.117195	0.0161282	0.218262	0.0259176	0.0564358	0.142805	0.289923	0.148231	0.391755	0.615966
EC numbers	control vs CRC	2.7.1.66: Undecaprenol kinase	0.116732	0.034839	0.198625	0.00830055	0.023794	0	0.651132	0.384609	0.00927752	0.190278
EC numbers	control vs CRC	2.3.1.111: Mycocerosate synthase	0.116565	0.0200872	0.213044	0.0222168	0.050386	0	0.52986	-0.00936031	0.879336	0.923898
EC numbers	control vs CRC	5.4.2.9: Phosphoenolpyruvate mutase	0.114759	0.0042415	0.225276	0.0427984	0.0815727	0.255804	0.166031	0.404324	0.077363	0.316167
EC numbers	control vs CRC	3.1.21.5: Type III site-specific deoxyribonuclease	0.113767	0.015008	0.212526	0.0267582	0.057407	0.164931	0.264638	0.163422	0.382656	0.607391
EC numbers	control vs CRC	2.6.1.19: 4-aminobutyrate--2-oxoglutarate transaminase	0.111847	0.00341411	0.22028	0.0440164	0.0832358	0.233191	0.189404	-0.0160655	0.910684	0.943714
EC numbers	control vs CRC	5.1.3.26: 4-epimerase	0.111236	0.0248986	0.197573	0.0162054	0.0394495	0	0.714287
EC numbers	control vs CRC	2.4.1.187: mannosaminyltransferase	0.109967	-0.00116007	0.221093	0.0521443	0.0947244	0.293951	0.129183	0.421219	0.00419714	0.156909
EC numbers	control vs CRC	1.9.6.1: Nitrate reductase (cytochrome)	0.109709	0.0132233	0.206196	0.028481	0.0598597	0.125646	0.309652	0.124195	0.0487305	0.269979
EC numbers	control vs CRC	2.1.3.6: Putrescine carbamoyltransferase	0.106174	-0.00145161	0.2138	0.0527862	0.0956502	0.227972	0.194933	-0.00122369	0.991395	0.993381
EC numbers	control vs CRC	3.1.31.1: Micrococcal nuclease	0.101677	0.0207016	0.182653	0.0172571	0.0414056	0	0.671577	0.0895051	0.149496	0.401134
EC numbers	control vs CRC	1.1.1.341: CDP-abequose synthase	0.101163	0.0186921	0.183634	0.0200111	0.0464711	0	0.689741	0.168933	0.0239716	0.214966
EC numbers	control vs CRC	2.7.1.218: Fructoselysine 6-kinase	0.0935401	8.06365e-05	0.187	0.0498265	0.0912784	0.0685142	0.375219	0.053127	0.69841	0.804156
EC numbers	control vs CRC	1.1.1.91: Aryl-alcohol dehydrogenase (NADP(+))	0.0897563	0.0177879	0.161725	0.0181255	0.0427793	0	0.856884	0.161953	0.0848287	0.323157
EC numbers	control vs CRC	1.13.12.16: Nitronate monooxygenase	-0.0753387	-0.129394	-0.0212833	0.0095246	0.0265197	0	0.988138	-0.0719542	0.394235	0.61766
EC numbers	control vs CRC	3.2.1.39: Glucan endo-1,3-beta-D-glucosidase	-0.0959753	-0.179764	-0.0121863	0.0274992	0.058419	0	0.606112	-0.128223	0.0436425	0.256823
EC numbers	control vs CRC	4.2.1.136: ADP-dependent NAD(P)H-hydrate dehydratase	-0.111413	-0.207888	-0.0149393	0.0264364	0.0570553	0.125114	0.310265	-0.100164	0.382292	0.607295
EC numbers	control vs CRC	5.4.99.5: Chorismate mutase	-0.112306	-0.20207	-0.022542	0.0175937	0.0418486	0	0.469669	-0.332069	0.182963	0.430564
EC numbers	control vs CRC	2.1.1.198: 16S rRNA (cytidine(1402)-2'-O)-methyltransferase	-0.11464	-0.217764	-0.0115169	0.0316545	0.0647722	0.208388	0.216069	-0.0365199	0.826965	0.891486
EC numbers	control vs CRC	2.3.1.81: Aminoglycoside N(3)-acetyltransferase	-0.117407	-0.217553	-0.0172603	0.0245637	0.05409	0.13527	0.298579	-0.0318626	0.246671	0.487974
EC numbers	control vs CRC	2.7.1.24: Dephospho-CoA kinase	-0.120979	-0.236812	-0.00514676	0.0417546	0.0799344	0.306931	0.117516	-0.0858486	0.415388	0.629853
EC numbers	control vs CRC	4.99.1.3: Sirohydrochlorin cobaltochelatase	-0.121013	-0.229822	-0.0122035	0.0315921	0.0647572	0.263569	0.158247	-0.262085	0.309682	0.549582
EC numbers	control vs CRC	5.1.3.4: L-ribulose-5-phosphate 4-epimerase	-0.123099	-0.220678	-0.02552	0.0168294	0.0406039	0.144433	0.288055	-0.161671	0.0710578	0.310192
EC numbers	control vs CRC	6.1.1.24: Glutamate--tRNA(Gln) ligase	-0.126332	-0.222031	-0.0306331	0.0133317	0.0339795	0.0750009	0.368979	-0.30916	0.179933	0.427682
EC numbers	control vs CRC	3.4.19.3: Pyroglutamyl-peptidase I	-0.126814	-0.255529	0.00190157	0.0530592	0.0960646	0.417587	0.0406787	-0.399847	0.077114	0.316041
EC numbers	control vs CRC	2.1.2.9: Methionyl-tRNA formyltransferase	-0.128663	-0.248935	-0.00839022	0.0376401	0.0736171	0.379528	0.0621781	-0.0558693	0.466645	0.661064
EC numbers	control vs CRC	5.4.99.61: Precorrin-8X methylmutase	-0.128948	-0.228708	-0.0291875	0.0147354	0.0368254	0.127874	0.307087	-0.097121	0.447784	0.650595
EC numbers	control vs CRC	2.1.1.195: Cobalt-precorrin-5B (C(1))-methyltransferase	-0.129702	-0.233177	-0.0262267	0.0174194	0.0416756	0.16612	0.263286	0.0479366	0.848248	0.904798
EC numbers	control vs CRC	6.2.1.12: 4-coumarate--CoA ligase	-0.130297	-0.246889	-0.0137059	0.0308912	0.0636306	0.340415	0.0897829	-0.323402	0.244837	0.48627
EC numbers	control vs CRC	1.14.12.21: Transferred entry 1.14.13.208	-0.13075	-0.260584	-0.000915176	0.0487893	0.08991	0	0.600147	-0.165439	0.00588963	0.17418
EC numbers	control vs CRC	4.1.1.101: Malolactic enzyme	-0.131956	-0.165877	-0.0980354	0.00355044	0.012921	0	0.994694
EC numbers	control vs CRC	3.4.13.3: Transferred entry 3.4.13.18 and 3.4.13.20	-0.132255	-0.246366	-0.0181447	0.0259796	0.0564627	0.30336	0.120678	-0.197259	0.24885	0.490828
EC numbers	control vs CRC	1.1.1.179: D-xylose 1-dehydrogenase (NADP(+))	-0.135743	-0.275044	0.0035586	0.0553975	0.0995502	0.512774	0.00938092	-0.368711	0.0420271	0.254722
EC numbers	control vs CRC	7.3.2.1: ABC-type phosphate transporter	-0.136506	-0.260812	-0.0121985	0.0334833	0.0674329	0.376993	0.0638009	-0.27917	0.198468	0.440307
EC numbers	control vs CRC	1.3.1.89: tRNA-dihydrouridine(47) synthase (NAD(P)(+))	-0.136732	-0.271812	-0.00165254	0.0476378	0.0881625	0.406028	0.0571448	-0.0519251	0.865918	0.917772
EC numbers	control vs CRC	6.3.2.29: Cyanophycin synthase (L-aspartate-adding)	-0.139078	-0.262377	-0.0157791	0.0295799	0.0612874	0.366317	0.070893	-0.0800945	0.792757	0.868299
EC numbers	control vs CRC	6.3.3.2: 5-formyltetrahydrofolate cyclo-ligase	-0.139427	-0.269923	-0.00893012	0.0378461	0.0739533	0.407177	0.0460236	-0.109559	0.714284	0.816325
EC numbers	control vs CRC	2.1.1.193: 16S rRNA (uracil(1498)-N(3))-methyltransferase	-0.1399	-0.253378	-0.0264225	0.019018	0.044577	0.285338	0.137183	-0.231091	0.314999	0.554089
EC numbers	control vs CRC	2.4.1.175: acetylgalactosaminyltransferase	-0.140365	-0.283448	0.00271779	0.0539644	0.0972974	0.530105	0.0065973	-0.179442	0.521457	0.692967
EC numbers	control vs CRC	3.1.3.37: Sedoheptulose-bisphosphatase	-0.142053	-0.275283	-0.00882295	0.0381909	0.0744723	0.454033	0.0251022	-0.140335	0.606979	0.743847
EC numbers	control vs CRC	2.7.10.2: Non-specific protein-tyrosine kinase	-0.142087	-0.259712	-0.0244621	0.0211352	0.0484345	0.312252	0.112875	-0.0944302	0.71073	0.813657
EC numbers	control vs CRC	2.3.1.39: [Acyl-carrier-protein] S-malonyltransferase	-0.142143	-0.247649	-0.0366367	0.0116463	0.0308434	0.257033	0.16479	-0.132089	0.203294	0.442369
EC numbers	control vs CRC	3.1.4.37: 2',3'-cyclic-nucleotide 3'-phosphodiesterase	-0.142233	-0.255554	-0.0289118	0.0175295	0.0418278	0.271925	0.15639	-0.263944	0.202672	0.442369
EC numbers	control vs CRC	2.7.3.3: Arginine kinase	-0.143282	-0.270172	-0.0163928	0.0300224	0.0620177	0.366045	0.0902615
[truncated: 752 more rows]

## Sheet: Table 7
	Prevalences (%)
			Stages				Side
	controls	CRC	0-II	lII-IV	0-III	IV	right	left
[truncated: 10 more rows]

## Sheet: Table 8
feature	metadata	value	coef	stderr	N	N not 0	pval	qval
[truncated: 4,092 more rows]

[truncated: 2 more sheets: Table 9, Table 10]
